# Supplementary material for: Impact of Apolipoprotein E4 on blood-brain barrier integrity in target replacement murine models: a systematic review and meta-analysis
Source: Alzheimers Res Ther. 2026 May 7;18:119. doi: 10.1186/s13195-026-02018-3 (PMC13195987; doi:10.1186/s13195-026-02018-3)
Supplement: Supplementary file 2 — Supplementary Material 2: Table S3. Inclusion/Exclusion Annotations. Laing [file 13195_2026_2018_MOESM2_ESM.xlsx]

## Sheet: Screening_Log
Supplementary Table 3. Full inclusion/exclusion screening log for all records identified during systematic search.
NOTE. This table lists all records (n = 1,400) identified through database searches and other sources. Each record was screened at the title/abstract and full-text levels according to predefined inclusion and exclusion criteria (see Supplementary Table 2). “Include” or “Exclude” decisions are indicated for each record, along with the primary reason for exclusion (e.g., non-APOE model, non-murine …
Abbreviations: APOE, apolipoprotein E; BBB, blood–brain barrier; CBF, cerebral blood flow; TR, targeted replacement.
Exclusion	Notes	Full text review	StudyId	Title	Authors	PublicationName	AlternateName	Abstract	Url	AuthorAddress	Year	Doi	ReferenceType	Keywords	PdfRelativePath	CustomId	DateTimeStudyAdded	SystematicSearchId	SystematicSearchName	InvestigatorIds	InvestigatorNames	DateTimeOfScreenings	ScreeningDecisions	ScreeningStatus
duplicate	duplicate		6965bbca-5e37-48f6-85bf-5f8d070fbd08	LXR/APOE ACTIVATION VIA INTRANASAL ROUTE PREVENTS COGNITIVE DEFICITS AND FACILITATES AMYLOID BETA CLEARANCE IN A TRANSGENIC AD-LIKE MOUSE MODEL.	Navas Guimaraes M.E. Bistue Millon M.B. Bruno M A	Alzheimer's and Dementia		Background: A range of dietary and lifestyle factors have been linked to increasing or decreasing the risk of developing AD. However, the definitive causes of sporadic forms of AD are still unresolved, and this limits the developments of therapeutics strategies to treat the disease. In recent studies, the initiation and progression of AD has been linked to cholesterol metabolism, processes that c…		(Navas Guimaraes) Universidad Catolica de Cuyo / CONICET, San Juan, Argentina (Bistue Millon, Bruno) Biomedical Sciences Institute, Faculty of Medicine, Catholic University of Cuyo, San Juan, Argentina (Bistue Millon) Universidad Catolica de Cuyo / CONICET, San Juan, Argentina	2019	https://dx.doi.org/10.1016/j.jalz.2019.06.719	Journal		LibKey Link		2025-04-10 06:39:37	6a4ad9fe-e322-423b-a29c-2c80a403b772	Embase_DR	c8b86574-9654-4740-8287-310786cdfb2e;f07fb032-2252-4776-8c0e-741fd078224d	Krystal Laing;Nela Fialova	2025-04-14 20:48:21;2025-04-21 11:48:53	Excluded;Excluded	Excluded
duplicate	duplicate		c9dde96b-930d-40e0-94bf-15701c1e029a	VALIDATING LXRS/ABCA1/APOE AXIS INTERVENTION AS A POTENTIAL THERAPEUTIC TAGET TO PREVENT AMYLOID BETA CLEARANCE IMBALANCE.	Navas Guimaraes M.E. Bistue Millon M.B. Fernandez-Megia E. Cuello A.C. Bruno M A	Alzheimer's and Dementia		Background: The progressive accumulation of amyloid beta (Abeta) in specific areas of the brain of patient with sporadic Alzheimer's diseases (AD) starts as a result of an imbalance between the Abeta production and degradation, initiating a failure in Abeta drainage and consequently its deposition. The most relevant described process regarding Abeta clearance from the brain is through ApoE, which…		(Navas Guimaraes, Bistue Millon) Universidad Catolica de Cuyo/CONICET, San Juan, Argentina (Fernandez-Megia) Universidad de Santiago de Compostela, Santiago de Compostela, Spain (Cuello) McGill University, Montreal, QC, Canada (Bruno) Universidad Catolica de Cuyo/CONICET, San Juan, Argentina	2018	https://dx.doi.org/10.1016/j.jalz.2018.06.1511	Journal		LibKey Link		2025-04-10 06:39:37	6a4ad9fe-e322-423b-a29c-2c80a403b772	Embase_DR	c8b86574-9654-4740-8287-310786cdfb2e;f07fb032-2252-4776-8c0e-741fd078224d	Krystal Laing;Nela Fialova	2025-04-14 21:47:37;2025-04-17 09:44:00	Excluded;Excluded	Excluded
duplicate	duplicate		c2ff27bc-7a74-426e-9fcc-a448c830355c	Intranasal intervention of the LXRS-ApoE-microglia axis to improve brain beta-amyloid clearance in a transgenic mouse model of AD.	Guimaraes M.E.N. Millon M.B.B. Fernandez-Megia E. Cuello A.C. Bruno M A	Alzheimer's and Dementia		Background: The causes of sporadic forms of AD are still unresolved, and this limits the development of therapeutics strategies to treat the disease. In recent studies, the initiation and progression ofAD has been linked to cholesterol metabolism, processes that can be modulated by cerebral expression of liver x receptors (LXRs). In this regard, enhanced expression of ApoE, through the activation…		(Guimaraes, Millon) Universidad Catolica De Cuyo/CONICET, San Juan, Argentina (Fernandez-Megia) Universidad De Santiago De Compostela, Santiago De Compostela, Spain (Cuello, Bruno) McGill University, Montreal, QC, Canada (Bruno) Universidad Catolica De Cuyo / CONICET, San Juan, Argentina	2017		Journal		LibKey Link		2025-04-10 06:39:37	6a4ad9fe-e322-423b-a29c-2c80a403b772	Embase_DR	c8b86574-9654-4740-8287-310786cdfb2e;f07fb032-2252-4776-8c0e-741fd078224d	Krystal Laing;Nela Fialova	2025-04-14 21:29:37;2025-04-25 13:23:29	Excluded;Excluded	Excluded
duplicate	duplicate		d5ee3137-bb44-45ab-ac83-a2bee0d47412	Human ApoE Isoforms Differentially Modulate Brain Glucose and Ketone Body Metabolism: Implications for Alzheimer's Disease Risk Reduction and Early Intervention.	Wu L Zhang X Zhao L	The Journal of neuroscience : the official journal of the Society for Neuroscience		Humans possess three genetic isoforms of apolipoprotein E (ApoE)-ApoE2, ApoE3, and ApoE4-that confer differential risk for Alzheimer's disease (AD); however, the underlying mechanisms are poorly understood. This study sought to investigate the impact of human ApoE isoforms on brain energy metabolism, an area significantly perturbed in preclinical AD. A TaqMan custom array was performed to examine…		United States United States United States United States United States	2018	https://dx.doi.org/10.1523/JNEUROSCI.2262-17.2018	Journal Article Research Support, N.I.H., Extramural Research Support, Non-U.S. Gov't	Alzheimer's disease;apolipoprotein E;energy metabolism;glucose;glycolysis;ketone body	LibKey Link		2025-04-10 07:03:25	af962a97-707a-4a0d-8dea-61e013a6b5fb	Medline_DR	c8b86574-9654-4740-8287-310786cdfb2e;f07fb032-2252-4776-8c0e-741fd078224d	Krystal Laing;Nela Fialova	2025-04-10 07:03:25;2025-04-24 14:22:09	Excluded;Excluded	Excluded
duplicate	duplicate		11936432-f3dd-4a50-b179-6415eafb2f64	Peripheral apolipoprotein E proteins and their binding to LRP1 antagonize Alzheimer's disease pathogenesis in the brain during peripheral chronic inflammation	Kuwahara H ;Nishina K ;Yoshida K ;Nishina T ;Yamamoto M ;Saito Y ;Piao W ;Yoshida M ;Mizusawa H ;Yokota T	Molecular Therapy		The brain capillary endothelial cell (BCEC) is a major functional component of the blood-brain barrier and is an underlying factor in the pathophysiology of various diseases, including brain ischemia, multiple sclerosis, and neurodegenerative disorders. We examined gene silencing in BCECs by using endogenous lipoprotein to introduce short-interfering RNA (siRNA) in vivo. A cholesterol-conjugated …	https://www.scopus.com/inward/record.uri?eid=2-s2.0-82955250900&doi=10.1038%2fmt.2011.186&partnerID=40&md5=77a5905fe81b36e8acd75d720ae58df0		2011	10.1038/mt.2011.186	Article	Mus;alpha interferon;apolipoprotein E;cholesterol;high density lipoprotein;low density lipoprotein;low density lipoprotein receptor;messenger RNA;organic anion transporter 3;small interfering RNA;animal experiment;animal tissue;article;blood brain barrier;brain capillary endothelial cell;brain tissue;controlled study;drug conjugation;endothelium cell;ex vivo study;female;gene silencing;gene targe…			2025-04-10 06:44:56	4f2ace71-1896-42f3-ad63-a6afcb478fc1	Scopus_DR	f07fb032-2252-4776-8c0e-741fd078224d;c8b86574-9654-4740-8287-310786cdfb2e	Nela Fialova;Krystal Laing	2025-04-10 06:44:56;2025-04-10 07:11:17	Excluded;Excluded	Excluded
irrelevant	autophagy review chapter		15827620-ed80-45a7-83af-9f5ecbf250a2	The autophagy proteome in the brain.	Ito-Silva V.I. Smith B.J Martins-de-Souza D	Journal of Neurochemistry		As one of the most important cellular housekeepers, autophagy directly affects cellular health, homeostasis, and function. Even though the mechanisms behind autophagy are well described, how molecular alterations and dysfunctions can lead to pathology in disease contexts still demands deeper investigation. Proteomics is a widely employed tool used to investigate molecular alterations associated w…	http://onlinelibrary.wiley.com/journal/10.1111/(ISSN)1471-4159	(Ito-Silva, Smith, Martins-de-Souza) Laboratory of Neuroproteomics, Institute of Biology, University of Campinas, Campinas, Brazil (Martins-de-Souza) D'Or Institute for Research and Education (IDOR), Sao Paulo, Brazil (Martins-de-Souza) Experimental Medicine Research Cluster (EMRC), University of Campinas, Campinas, Brazil (Martins-de-Souza) INCT in Modelling Human Complex Diseases with 3D Platfo…	2025	https://dx.doi.org/10.1111/jnc.16204	Journal	autophagosomes diseases impairment mass spectrometry proteomics	LibKey Link		2025-04-10 06:39:37	6a4ad9fe-e322-423b-a29c-2c80a403b772	Embase_DR	c8b86574-9654-4740-8287-310786cdfb2e;f07fb032-2252-4776-8c0e-741fd078224d	Krystal Laing;Nela Fialova	2025-04-10 07:08:23;2025-04-25 10:53:07	Excluded;Excluded	Excluded
irrelevant	glioma		fdf22dc5-8a0b-489c-9f67-cf5136697e36	gamma-Glutamyl transpeptidase-activable nanoprobe crosses the blood-brain barrier for immuno-sonodynamic therapy of glioma.	Li B. Chen G. Zhong H. Li T. Lin M. Wei H. Zhang Q. Chen Q. Huang J Shuai X	Nature Communications		Effective treatment against glioma remains challenging nowadays because the protective blood-brain barrier (BBB) impedes drug penetration into brain and the limited efficacy of conventional chemotherapy. While strong positively charged nanoparticles have good permeability through the BBB, they often come with the caveat of cationic toxicity to healthy tissues and organs during blood circulation. …	https://www.nature.com/ncomms/	(Li, Zhong, Li, Lin, Wei, Zhang, Chen, Shuai) Nanomedicine Research Center, The Third Affiliated Hospital of Sun Yat-sen University, Guangzhou, China (Chen) Department of Radiology, The Sixth Affiliated Hospital of Sun Yat-sen University, Guangzhou, China (Huang) Department of Urology, The Seventh Affiliated Hospital of Sun Yat-sen University, Shenzhen, China	2024	https://dx.doi.org/10.1038/s41467-024-54382-z	Journal		LibKey Link		2025-04-10 06:39:37	6a4ad9fe-e322-423b-a29c-2c80a403b772	Embase_DR	c8b86574-9654-4740-8287-310786cdfb2e;f07fb032-2252-4776-8c0e-741fd078224d	Krystal Laing;Nela Fialova	2025-04-10 19:48:04;2025-04-11 12:51:29	Excluded;Excluded	Excluded
irrelevant	Chinese medicine KaiXinSan (KXS)		3f93edad-47ba-4486-8bd7-ddfcc00da55a	KaiXinSan improves learning and memory impairment by regulating cholesterol homeostasis in mice overloaded with 27-OHC.	Jing R. Mu L. Wang C. Liu L. Wang Y. Li X. Yin H Hu Y	Journal of Steroid Biochemistry and Molecular Biology		Cholesterol and its oxidative products-oxysterols homeostasis- play a crucial role in maintaining cognitive function. Chinese medicine KaiXinSan (KXS) has demonstrated effectiveness in treating mental illness and regulating cognitive dysfunction of Alzheimer's disease (AD). The purpose of this article is to explore whether the KXS can enhance cognitive function by regulating cholesterol homeostas…	https://www.sciencedirect.com/science/journal/09600760	(Jing, Mu, Wang, Liu, Wang, Wang, Li, Yin, Hu) Department of Pharmacy, Medical Supplies Center, Chinese PLA General Hospital, Beijing, China (Wang, Wang) Graduate School of PLA General Hospital, Beijing, China	2025	https://dx.doi.org/10.1016/j.jsbmb.2024.106622	Journal	27- hydroxycholesterol Cholesterol homeostasis Cognitive dysfunction KaiXinSan	LibKey Link		2025-04-10 06:39:37	6a4ad9fe-e322-423b-a29c-2c80a403b772	Embase_DR	c8b86574-9654-4740-8287-310786cdfb2e;f07fb032-2252-4776-8c0e-741fd078224d	Krystal Laing;Nela Fialova	2025-04-11 19:19:56;2025-04-21 10:12:28	Excluded;Excluded	Excluded
irrelevant	CD115+/Ly6Chi monocytes		f0633a59-8c6b-4692-a37f-f992a57077b1	The Emergence of Immunoregulatory and Neutrophil-Like Monocyte Subsets With Distinct Single-Cell Transcriptomic Signature Alters Brain Injury Sequela.	Gudenschwager E.K.B. Ju J. Soliman E. De Jager C. Wei X. Pridham K.J. Olsen M.L. Theus M H	Journal of Neurotrauma		Monocytes represent key cellular elements that contribute to the neurological sequela following brain injury. The current study reveals that acute brain injury results in a 2-fold increase in the proportion of monocytes in circulation; however, this effect is higher in mice subjected to CCI injury with prior clodronate exposure. of The augmented release CD115+/Ly6Chi monocytes correlates with tis…		(Gudenschwager) University of Florida, Department of Physiology and Aging, School of Medicine, Gainesville, United States (De Jager) Translational,Biology,Medicine and Health Graduate Program, Virginia Tech, Blacksburg, United States (Wei, Olsen) School of Neuroscience,Virginia Tech, Blacksburg, United States (Gudenschwager, Ju, Soliman, Pridham, Theus) Department of Biomedical Sciences and Patho…	2024	https://dx.doi.org/10.1089/neu.2024.41112.abstracts	Journal		LibKey Link		2025-04-10 06:39:37	6a4ad9fe-e322-423b-a29c-2c80a403b772	Embase_DR	f07fb032-2252-4776-8c0e-741fd078224d;c8b86574-9654-4740-8287-310786cdfb2e	Nela Fialova;Krystal Laing	2025-04-10 06:39:37;2025-04-14 21:18:45	Excluded;Excluded	Excluded
irrelevant	lipid-based nanocarrier		6a07b63a-0a82-48cc-b23f-46c740ce004f	Phospholipid Type Regulates Protein Corona Composition and In Vivo Performance of Lipid Nanodiscs.	Pan F. Liu M. Li G. Chen B. Chu Y. Yang Y. Wu E. Yu Y. Lin S. Ding T. Wei X. Zhan C Qian J	Molecular Pharmaceutics		Over the years, there has been significant interest in PEGylated lipid-based nanocarriers within the drug delivery field. The inevitable interplay between the nanocarriers and plasma protein plays a pivotal role in their in vivo biological fate. Understanding the factors influencing lipid-based nanocarrier and protein corona interactions is of paramount importance in the design and clinical trans…	http://pubs.acs.org/journal/mpohbp	(Pan, Liu, Li, Qian) School of Pharmacy, Key Laboratory of Smart Drug Delivery, Ministry of Education & Department of Pharmacy, Jing'an District Central Hospital of Shanghai Fudan University, Shanghai, China (Chen, Chu, Yang, Wu, Yu, Lin, Ding, Wei, Zhan) Department of Pharmacy, Shanghai Pudong Hospital, Fudan University Pudong Medical Center & Department of Pharmacology School of Basic Medical S…	2024	https://dx.doi.org/10.1021/acs.molpharmaceut.3c01084	Journal	brain targeting complement activation lipid nanodisc phospholipid protein corona	LibKey Link		2025-04-10 06:39:37	6a4ad9fe-e322-423b-a29c-2c80a403b772	Embase_DR	f07fb032-2252-4776-8c0e-741fd078224d;c8b86574-9654-4740-8287-310786cdfb2e	Nela Fialova;Krystal Laing	2025-04-10 06:39:37;2025-04-13 00:17:30	Excluded;Excluded	Excluded
irrelevant	nanomedicine		903a2f9e-2c73-4724-ab29-e4ce30b05651	Single-particle imaging of nanomedicine entering the brain.	Wei M. Qian N. Gao X. Lang X. Song D Min W	Proceedings of the National Academy of Sciences of the United States of America		Nanomedicine has emerged as a revolutionary strategy of drug delivery. However, fundamentals of the nano-neuro interaction are elusive. In particular, whether nanocarriers can cross the blood-brain barrier (BBB) and release the drug cargo inside the brain, a basic process depicted in numerous books and reviews, remains controversial. Here, we develop an optical method, based on stimulated Raman s…	https://www.pnas.org/doi/10.1073/pnas.2309811121	(Wei, Qian, Gao, Lang, Song, Min) Department of Chemistry, Columbia University, New York, NY, United States (Wei, Qian, Gao, Lang, Song, Min) Kavli Institute for Brain Science, Columbia University, New York, NY, United States (Min) Department of Biomedical Engineering, Columbia University, New York, NY, United States	2024	https://dx.doi.org/10.1073/pnas.2309811121	Journal	blood-brain barrier nanomedicine single particle imaging stimulated Raman microscopy	LibKey Link		2025-04-10 06:39:37	6a4ad9fe-e322-423b-a29c-2c80a403b772	Embase_DR	c8b86574-9654-4740-8287-310786cdfb2e;f07fb032-2252-4776-8c0e-741fd078224d	Krystal Laing;Nela Fialova	2025-04-10 06:39:37;2025-04-10 06:39:37	Excluded;Excluded	Excluded
irrelevant	anesthetics		f2bd983d-4ede-410a-9d88-b5f05648638e	Multiple algorithms highlight key brain genes driven by multiple anesthetics.	Liu P. Li Q. Tang Y.-F. Cui C.-Y. Liu Q. Zhang Y. Tang B. Lai Q -C	Computers in Biology and Medicine		Anesthesia serves as a pivotal tool in modern medicine, creating a transient state of sensory deprivation to ensure a pain-free surgical or medical intervention. While proficient in alleviating pain, anesthesia significantly modulates brain dynamics, metabolic processes, and neural signaling, thereby impairing typical cognitive functions. Furthermore, anesthesia can induce notable impacts such as…	https://www.sciencedirect.com/science/journal/00104825	(Liu, Tang, Cui, Zhang) Department of Anesthesiology, The Affiliated Traditional Chinese Medicine Hospital, Southwest Medical University, Sichuan, Luzhou, China (Zhang) Central Nervous System Drug Key Laboratory of Sichuan Province, Southwest Medical University, Sichuan, Luzhou, China (Li, Cui, Liu) Department of Pain, The Affiliated Traditional Chinese Medicine Hospital, Southwest Medical Univer…	2024	https://dx.doi.org/10.1016/j.compbiomed.2024.108805	Journal	Anesthetics GSEA RRA WGCNA	LibKey Link		2025-04-10 06:39:37	6a4ad9fe-e322-423b-a29c-2c80a403b772	Embase_DR	c8b86574-9654-4740-8287-310786cdfb2e;f07fb032-2252-4776-8c0e-741fd078224d	Krystal Laing;Nela Fialova	2025-04-10 06:39:37;2025-04-10 15:12:55	Excluded;Excluded	Excluded
irrelevant	review chapter		12dc1716-931d-4785-8e86-7a8cb60c190a	The human factor H protein family - an update.	Sandor N. Schneider A.E. Matola A.T. Barbai V.H. Bencze D. Hammad H.H. Papp A. Kovesdi D. Uzonyi B Jozsi M	Frontiers in Immunology		Complement is an ancient and complex network of the immune system and, as such, it plays vital physiological roles, but it is also involved in numerous pathological processes. The proper regulation of the complement system is important to allow its sufficient and targeted activity without deleterious side-effects. Factor H is a major complement regulator, and together with its splice variant fact…	https://www.frontiersin.org/journals/immunology#	(Sandor, Schneider, Matola, Barbai, Bencze, Hammad, Papp, Kovesdi, Uzonyi, Jozsi) Department of Immunology, ELTE Eotvos Lorand University, Budapest, Hungary (Sandor, Kovesdi, Uzonyi, Jozsi) HUN-REN-ELTE Complement Research Group, Hungarian Research Network, Budapest, Hungary	2024	https://dx.doi.org/10.3389/fimmu.2024.1135490	Journal	age-related macular degeneration cancer complement alternative pathway Factor H factor H-related proteins infection inflammation kidney disease	LibKey Link		2025-04-10 06:39:37	6a4ad9fe-e322-423b-a29c-2c80a403b772	Embase_DR	f07fb032-2252-4776-8c0e-741fd078224d;c8b86574-9654-4740-8287-310786cdfb2e	Nela Fialova;Krystal Laing	2025-04-10 06:39:37;2025-04-14 21:36:45	Excluded;Excluded	Excluded
irrelevant	review		9790da42-3540-4b92-a0d1-5205e3f40fa1	The Role of Glial Cells in Neurobiology and Prion Neuropathology.	Hay A. Popichak K. Moreno J Zabel M	Cells		Prion diseases are rare and neurodegenerative diseases that are characterized by the misfolding and infectious spread of the prion protein in the brain, causing progressive and irreversible neuronal loss and associated clinical and behavioral manifestations in humans and animals, ultimately leading to death. The brain has a complex network of neurons and glial cells whose crosstalk is critical fo…	https://www.mdpi.com/journal/cells	(Hay) Division of Intramural Research, Laboratory of Persistent Viral Diseases, Rocky Mountain Laboratories, National Institute of Allergy and Infectious Diseases, National Institutes of Health, Hamilton, MT, United States (Popichak, Moreno, Zabel) Prion Research Center, Department of Microbiology, Immunology and Pathology, College of Veterinary Medicine and Biomedical Sciences, Colorado State Un…	2024	https://dx.doi.org/10.3390/cells13100832	Journal	astrocytes microglia neurodegeneration neuropathology prions	LibKey Link		2025-04-10 06:39:37	6a4ad9fe-e322-423b-a29c-2c80a403b772	Embase_DR	f07fb032-2252-4776-8c0e-741fd078224d;c8b86574-9654-4740-8287-310786cdfb2e	Nela Fialova;Krystal Laing	2025-04-10 06:39:37;2025-04-12 23:58:58	Excluded;Excluded	Excluded
irrelevant	ApoE-/- mice		f3490ef0-3a74-4f8b-a2bb-dda805d5ce84	A lupin protein hydrolysate protects the central nervous system from oxidative stress in WD-fed ApoE-/- mice.	Santos-Sanchez G. Ponce-Espana E. Alvarez-Lopez A.I. Pedroche J. Millan-Linares M.D.C. Fernandez-Pachon M.-S. Lardone P.J. Cruz-Chamorro I Carrillo-Vico A	Molecular nutrition & food research		Oxidative stress plays a crucial role in neurodegenerative diseases like Parkinson's and Alzheimer's. Studies indicate the relationship between oxidative stress and the brain damage caused by a high-fat diet. It is previously found that a lupin protein hydrolysate (LPH) has antioxidant effects on human leukocytes, as well as on the plasma and liver of Western diet (WD)-fed ApoE-/- mice. Additiona…		(Santos-Sanchez, Ponce-Espana, Alvarez-Lopez, Lardone, Cruz-Chamorro, Carrillo-Vico) Instituto de Biomedicina de Sevilla, IBiS/Hospital Universitario Virgen del Rocio/CSIC/Universidad de Sevilla, Seville, Spain (Santos-Sanchez, Ponce-Espana, Alvarez-Lopez, Millan-Linares, Lardone, Cruz-Chamorro, Carrillo-Vico) Departamento de Bioquimica Medica y Biologia Molecular e Inmunologia, Facultad de Medic…	2024	https://dx.doi.org/10.1002/mnfr.202300503	Journal	brain glutathione iNOS nitric oxide peptides	LibKey Link		2025-04-10 06:39:37	6a4ad9fe-e322-423b-a29c-2c80a403b772	Embase_DR	c8b86574-9654-4740-8287-310786cdfb2e;f07fb032-2252-4776-8c0e-741fd078224d	Krystal Laing;Nela Fialova	2025-04-10 06:39:37;2025-04-15 14:24:24	Excluded;Excluded	Excluded
irrelevant	hTERT Peptide Fragment GV1001		ca5b8a9e-60c7-4bb0-9384-5b665f749ba6	hTERT Peptide Fragment GV1001 Prevents the Development of Porphyromonas gingivalis-Induced Periodontal Disease and Systemic Disorders in ApoE-Deficient Mice.	Chen W. Kim S.Y. Lee A. Kim Y.-J. Chang C. Ton-That H. Kim R. Kim S. Park N -H	International Journal of Molecular Sciences		GV1001, an anticancer vaccine, exhibits other biological functions, including anti-inflammatory and antioxidant activity. It also suppresses the development of ligature-induced periodontitis in mice. Porphyromonas gingivalis (Pg), a major human oral bacterium implicated in the development of periodontitis, is associated with various systemic disorders, such as atherosclerosis and Alzheimer's dise…	http://www.mdpi.com/journal/ijms	(Chen, Kim, Lee, Kim, Kim, Park) The Shapiro Family Laboratory of Viral Oncology and Aging Research, UCLA School of Dentistry, 714 Tiverton Ave., Los Angeles, CA, United States (Chang, Ton-That) Section of Oral Biology, UCLA School of Dentistry, 714 Tiverton Avenue, Los Angeles, CA, United States (Kim) UCLA Jonsson Comprehensive Cancer Center, 10833 Le Conte Ave., Los Angeles, CA, United States (…	2024	https://dx.doi.org/10.3390/ijms25116126	Journal	Alzheimer disease atherosclerosis GV1001 periodontitis Porphyromonas gingivalis	LibKey Link		2025-04-10 06:39:37	6a4ad9fe-e322-423b-a29c-2c80a403b772	Embase_DR	c8b86574-9654-4740-8287-310786cdfb2e;f07fb032-2252-4776-8c0e-741fd078224d	Krystal Laing;Nela Fialova	2025-04-14 20:46:56;2025-04-28 09:21:24	Excluded;Excluded	Excluded
irrelevant	myeloid cells 2 (TREM2)		9fa2617a-b015-4af7-8a44-5753c2a8866e	Function and mechanism of TREM2 in bacterial infection.	Wu Z. Yang S. Fang X. Shu Q Chen Q	PLoS Pathogens		Triggering receptor expressed on myeloid cells 2 (TREM2), which is a lipid sensing and phagocytosis receptor, plays a key role in immunity and inflammation in response to pathogens. Here, we review the function and signaling of TREM2 in microbial binding, engulfment and removal, and describe TREM2-mediated inhibition of inflammation by negatively regulating the Toll-like receptor (TLR) response. …	https://journals.plos.org//plospathogens/article?id=10.1371/journal.ppat.1011895	(Wu, Shu, Chen) Department of the Clinical Research Center, Children's Hospital, National Clinical Research Center for Child Health, Zhejiang University School of Medicine, Hangzhou, China (Yang) Department of Anesthesiology, First Affiliated Hospital of Soochow University, Soochow, China (Fang) Department of Anesthesiology and Intensive Care, The First Affiliated Hospital, Zhejiang University Sc…	2024	https://dx.doi.org/10.1371/journal.ppat.1011895	Journal		LibKey Link		2025-04-10 06:39:37	6a4ad9fe-e322-423b-a29c-2c80a403b772	Embase_DR	f07fb032-2252-4776-8c0e-741fd078224d;c8b86574-9654-4740-8287-310786cdfb2e	Nela Fialova;Krystal Laing	2025-04-10 06:39:37;2025-04-10 07:09:52	Excluded;Excluded	Excluded
irrelevant	ApoE-/- mice		b7bd41bc-5d05-4847-a31c-12d9986558f1	Anti-SFT2D2 autoantibodies alter dendrite spine and cause psychotic behavior in mice.	Liu D. Jin Z. Wei H. Zhu C. Liu K. You P. Ju J. Xu J. Zhu W Xu Q	Journal of Psychiatric Research		Background: Autoimmunity plays an important role in schizophrenia (SCZ). Autoantibodies against SFT2D2 have been reported in patients with SCZ; however, the specific mechanism remains unclear. This study aimed to describe an autoimmune model, namely, mice immunized against SFT2D2-peptides. Method(s): ApoE-/- and WT mice (C57BL/6) were immunized four times (day 0, day 14, day 21, day 35) with SFT2…	https://www.sciencedirect.com/science/journal/00223956	(Jin, Wei, Zhu, Liu, You, Ju, Xu, Zhu, Xu) State Key Laboratory of Medical Molecular Biology, Institute of Basic Medical Sciences Chinese Academy of Medical Sciences, School of Basic Medicine Peking Union Medical College, Beijing, China (Wei, Zhu, Zhu, Xu) Neuroscience Center, Chinese Academy of Medical Sciences, Beijing, China (Liu) Department of Clinical Laboratory, The Second Hospital, Cheeloo…	2024	https://dx.doi.org/10.1016/j.jpsychires.2024.01.015	Journal	Autoantibodies Microglia Schizophrenia SFT2D2	LibKey Link		2025-04-10 06:39:37	6a4ad9fe-e322-423b-a29c-2c80a403b772	Embase_DR	f07fb032-2252-4776-8c0e-741fd078224d;c8b86574-9654-4740-8287-310786cdfb2e	Nela Fialova;Krystal Laing	2025-04-11 13:32:11;2025-04-14 21:20:13	Excluded;Excluded	Excluded
irrelevant	abeta clearance review		70f6cea8-cbbf-45c8-b6ee-093952b250df	Enhancing of cerebral Abeta clearance by modulation of ABC transporter expression: a review of experimental approaches.	Loeffler D A	Frontiers in Aging Neuroscience		Clearance of amyloid-beta (Abeta) from the brain is impaired in both early-onset and late-onset Alzheimer's disease (AD). Mechanisms for clearing cerebral Abeta include proteolytic degradation, antibody-mediated clearance, blood brain barrier and blood cerebrospinal fluid barrier efflux, glymphatic drainage, and perivascular drainage. ATP-binding cassette (ABC) transporters are membrane efflux pu…	https://www.frontiersin.org/journals/aging-neuroscience#	(Loeffler) Department of Neurology, Beaumont Research Institute, Corewell Health, Royal Oak, MI, United States	2024	https://dx.doi.org/10.3389/fnagi.2024.1368200	Journal	ABC transporters Abeta Alzheimer's cerebral clearance experimental approaches	LibKey Link		2025-04-10 06:39:37	6a4ad9fe-e322-423b-a29c-2c80a403b772	Embase_DR	f07fb032-2252-4776-8c0e-741fd078224d;c8b86574-9654-4740-8287-310786cdfb2e	Nela Fialova;Krystal Laing	2025-04-10 06:39:37;2025-04-13 01:29:12	Excluded;Excluded	Excluded
irrelevant	Cerebral malaria (CM)		d733d425-e1d6-47b3-91c8-7d11f6933ab4	Diagnosis of cerebral malaria: Tools to reduce Plasmodium falciparum associated mortality.	Muppidi P. Wright E. Wassmer S.C Gupta H	Frontiers in Cellular and Infection Microbiology		Cerebral malaria (CM) is a major cause of mortality in Plasmodium falciparum (Pf) infection and is associated with the sequestration of parasitised erythrocytes in the microvasculature of the host's vital organs. Prompt diagnosis and treatment are key to a positive outcome in CM. However, current diagnostic tools remain inadequate to assess the degree of brain dysfunction associated with CM befor…	http://www.frontiersin.org/Cellular_and_Infection_Microbiology/archive	(Muppidi, Wright, Wassmer, Gupta) Department of Infection Biology, London School of Hygiene and Tropical Medicine, London, United Kingdom (Gupta) Department of Biotechnology, Institute of Applied Sciences & Humanities, GLA University, UP, Mathura, India	2023	https://dx.doi.org/10.3389/fcimb.2023.1090013	Journal	biomarkers cerebral malaria diagnosis plasmodium falciparum therapeutic avenues	LibKey Link		2025-04-10 06:39:37	6a4ad9fe-e322-423b-a29c-2c80a403b772	Embase_DR	f07fb032-2252-4776-8c0e-741fd078224d;c8b86574-9654-4740-8287-310786cdfb2e	Nela Fialova;Krystal Laing	2025-04-10 06:39:37;2025-04-14 20:09:16	Excluded;Excluded	Excluded
irrelevant	Hear failure		32f06d57-3f4b-4dd8-b956-3e52d2fa61ef	Amyloid-beta and the Risk of Heart Failure: Cause or Only Association?.	Peikert A. Cunningham J W	JACC: Heart Failure			http://www.journals.elsevier.com/jacc-heart-failure	(Peikert, Cunningham) Cardiovascular Division, Brigham and Women's Hospital, Harvard Medical School, Boston, MA, United States	2023	https://dx.doi.org/10.1016/j.jchf.2022.09.010	Journal	amyloid-beta cardiac amyloidosis cardiac function heart failure	LibKey Link		2025-04-10 06:39:37	6a4ad9fe-e322-423b-a29c-2c80a403b772	Embase_DR	f07fb032-2252-4776-8c0e-741fd078224d;c8b86574-9654-4740-8287-310786cdfb2e	Nela Fialova;Krystal Laing	2025-04-10 06:39:37;2025-04-13 01:28:41	Excluded;Excluded	Excluded
irrelevant	review		b87aaba5-702a-42ae-a693-354f11ea8474	Novel insight into cGAS-STING pathway in ischemic stroke: from pre- to post-disease.	Ma X. Xin D. She R. Liu D. Ge J Mei Z	Frontiers in Immunology		Ischemic stroke, a primary cause of disability and the second leading cause of mortality, has emerged as an urgent public health issue. Growing evidence suggests that the Cyclic GMP-AMP synthase (cGAS)- Stimulator of interferon genes (STING) pathway, a component of innate immunity, is closely associated with microglia activation, neuroinflammation, and regulated cell death in ischemic stroke. How…	https://www.frontiersin.org/journals/immunology#	(Ma, She, Liu, Mei) Key Laboratory of Hunan Province for Integrated Traditional Chinese and Western Medicine on Prevention and Treatment of Cardio-Cerebral Diseases, College of Integrated Traditional Chinese and Western Medicine, Hunan University of Chinese Medicine, Hunan, Changsha, China (Xin) Institute of Pharmacy, Shandong University of Traditional Chinese Medicine, Jinan, China (Ge) Hunan Ac…	2023	https://dx.doi.org/10.3389/fimmu.2023.1275408	Journal	cGAS-STING pathway intervention target ischemic stroke microglia neuroinflammation	LibKey Link		2025-04-10 06:39:37	6a4ad9fe-e322-423b-a29c-2c80a403b772	Embase_DR	c8b86574-9654-4740-8287-310786cdfb2e;f07fb032-2252-4776-8c0e-741fd078224d	Krystal Laing;Nela Fialova	2025-04-14 20:58:48;2025-04-15 11:39:05	Excluded;Excluded	Excluded
irrelevant	irisin therapy, parkinsons		488422f2-eede-48b3-bb14-02a9bd0e833d	Could exercise hormone irisin be a therapeutic agent against Parkinson's and other neurodegenerative diseases?.	Avgerinos K.I. Liu J Dalamaga M	Metabolism Open		Parkinson's disease (PD) is the second most common neurodegenerative disease after Alzheimer's disease (AD). The pathologic hallmarks of the disease are the loss of dopaminergic neurons of substantia nigra pars compacta and the presence of intraneuronal alpha synuclein (a-syn) aggregates. Clinical features of PD include motor symptoms such as bradykinesia, rigidity, tremors, postural instability,…	https://www.journals.elsevier.com/metabolism-open	(Avgerinos) Department of Neurology, Wayne State University, Detroit, MI, United States (Liu) Shanghai Jiao Tong University School of Medicine, Shanghai Jiao Tong University Affiliated 6th People's Hospital, Shanghai Diabetes Institute, Shanghai, China (Dalamaga) Department of Biologic Chemistry, School of Medicine, National and Kapodistrian University of Athens, Athens, Greece	2023	https://dx.doi.org/10.1016/j.metop.2023.100233	Journal	Adipokine Alzheimer's disease Exercise Irisin Myokine Neurodegenerative disorders Parkinson's disease	LibKey Link		2025-04-10 06:39:37	6a4ad9fe-e322-423b-a29c-2c80a403b772	Embase_DR	c8b86574-9654-4740-8287-310786cdfb2e;f07fb032-2252-4776-8c0e-741fd078224d	Krystal Laing;Nela Fialova	2025-04-14 18:37:03;2025-04-17 09:22:20	Excluded;Excluded	Excluded
irrelevant	nanoparticles		8fff6b92-8a34-4881-88c4-6efcc38f18a1	Magnetic iron oxide nanoparticles for brain imaging and drug delivery.	Qiao R. Fu C. Forgham H. Javed I. Huang X. Zhu J. Whittaker A.K. Davis T P	Advanced Drug Delivery Reviews		Central nervous system (CNS) disorders affect as many as 1.5 billion people globally. The limited delivery of most imaging and therapeutic agents into the brain is a major challenge for treatment of CNS disorders. With the advent of nanotechnologies, controlled delivery of drugs with nanoparticles holds great promise in CNS disorders for overcoming the blood-brain barrier (BBB) and improving deli…	https://www.elsevier.com/locate/drugdeliv	(Qiao, Fu, Forgham, Javed, Huang, Zhu, Whittaker, Davis) Australian Institute of Bioengineering & Nanotechnology, The University of Queensland, Brisbane, QLD, Australia	2023	https://dx.doi.org/10.1016/j.addr.2023.114822	Journal	Alzheimer's disease Brain diseases Drug delivery Glioblastoma Imaging Ischemic stroke Magnetic iron oxide nanoparticles Surface modification	LibKey Link		2025-04-10 06:39:37	6a4ad9fe-e322-423b-a29c-2c80a403b772	Embase_DR	f07fb032-2252-4776-8c0e-741fd078224d;c8b86574-9654-4740-8287-310786cdfb2e	Nela Fialova;Krystal Laing	2025-04-11 13:52:24;2025-04-11 19:23:50	Excluded;Excluded	Excluded
irrelevant	wrong study design and animal model		e19db6d8-39b0-4a67-9b3d-6cfafc712011	Atorvastatin mitigates memory deficits and brain monocyte infiltration in chronic hypercholesterolemia.	Gong F. Shi Q. Mou X. Wang K. Wang Q Wang H	Aging		Mild cognitive impairment (MCI) is a common symptom observed in people over 60 years old and is found to be aggravated by hypercholesterolemia. Severe neuroinflammation induced by BBB dysfunction and monocyte infiltration might be responsible for neuron damage and cognitive impairment. Atorvastatin is a lipid-lowering drug that is widely applied for the treatment of cardiovascular diseases. Howev…		(Gong, Mou, Wang, Wang) Department of Neurology, The Second Affiliated Hospital of Shandong First Medical University, Tai&apos;an 271000, Shandong, China (Shi, Wang) Department of Ultrasound, The Second Affiliated Hospital of Shandong First Medical University, Tai&apos;an 271000, Shandong, China	2023	https://dx.doi.org/10.18632/aging.205217	Journal	Atorvastatin chronic hypercholesterolemia cognitive impairment monocyte infiltration	LibKey Link		2025-04-10 06:39:37	6a4ad9fe-e322-423b-a29c-2c80a403b772	Embase_DR	c8b86574-9654-4740-8287-310786cdfb2e;f07fb032-2252-4776-8c0e-741fd078224d	Krystal Laing;Nela Fialova	2025-04-10 21:01:49;2025-04-21 09:52:33	Excluded;Excluded	Excluded
irrelevant	neutrophils		70aac263-4140-4d3c-acc3-3e84e7449997	Neutrophils as a potential therapeutic target in Alzheimer's disease.	Aries M.L Hensley-McBain T	Frontiers in Immunology		Alzheimer's disease (AD) is the leading cause of dementia in the United States. Sporadic or late-onset AD remains incompletely understood, with age as the current greatest risk factor. Inflammation in general and neutrophils, a potent mediator of inflammation, have been shown to exacerbate AD associated dementia. This review explores the latest research on neutrophils in AD mouse models and in hu…	https://www.frontiersin.org/journals/immunology#	(Aries, Hensley-McBain) McLaughlin Research Institute, Great Falls, MT, United States	2023	https://dx.doi.org/10.3389/fimmu.2023.1123149	Journal	Alzheimer's disease ApoE4 human studies inflammation mouse models neuroinflammation neutrophils transcriptomics	LibKey Link		2025-04-10 06:39:37	6a4ad9fe-e322-423b-a29c-2c80a403b772	Embase_DR	c8b86574-9654-4740-8287-310786cdfb2e;f07fb032-2252-4776-8c0e-741fd078224d	Krystal Laing;Nela Fialova	2025-04-14 21:39:24;2025-04-25 12:33:26	Excluded;Excluded	Excluded
irrelevant	review		b045d3a6-78d2-4c8a-9f6d-8dc487bcb965	Immortalized hippocampal astrocytes from 3xTg-AD mice, a new model to study disease-related astrocytic dysfunction: a comparative review.	Tapella L. Dematteis G. Genazzani A.A. De Paola M Lim D	Neural Regeneration Research		Alzheimer's disease (AD) is characterized by complex etiology, long-lasting pathogenesis, and celltype-specific alterations. Currently, there is no cure for AD, emphasizing the urgent need for a comprehensive understanding of cell-specific pathology. Astrocytes, principal homeostatic cells of the central nervous system, are key players in the pathogenesis of neurodegenerative diseases, including …	http://www.nrronline.org/	(Tapella, Dematteis, Genazzani, Lim) Department of Pharmaceutical Sciences, Universita del Piemonte Orientale "Amedeo Avogadro", Novara, Italy (De Paola) Department of Neuroscience, Mario Negri Institute for Pharmacological Research IRCCS, Milano, Italy	2023	https://dx.doi.org/10.4103/1673-5374.363192	Journal	Alzheimer's disease astrocytes immortalization astroglial Alzheimers's disease model blood-brain barrier calcium signaling central nervous system homeostasis disproteostasis endoplasmic reticulum-mitochondria contacts induced pluripotent stem cell-derived astrocytes protein synthesis	LibKey Link		2025-04-10 06:39:37	6a4ad9fe-e322-423b-a29c-2c80a403b772	Embase_DR	c8b86574-9654-4740-8287-310786cdfb2e;f07fb032-2252-4776-8c0e-741fd078224d	Krystal Laing;Nela Fialova	2025-04-13 01:20:33;2025-04-15 13:46:48	Excluded;Excluded	Excluded
irrelevant	neuroprotective role of melatonin		24ef7009-1cbb-4dd8-8ede-e3771e108101	Genetic Causes of Alzheimer's Disease and the Neuroprotective Role of Melatonin in its Management.	Sundram S. Malviya R Awasthi R	CNS and Neurological Disorders - Drug Targets		Dementia is a global health concern owing to its complexity, which also poses a great challenge to pharmaceutical scientists and neuroscientists. The global prevalence of dementia is approximately 47 million, which may increase by three times by 2050. Alzheimer's disease (AD) is the most common cause of dementia. AD is a severe age-related neurodegenerative disorder characterized by short-term me…	https://www.eurekaselect.com/646/journal/cns-amp-neurological-disorders-drug-targets	(Sundram, Malviya) Department of Pharmacy, School of Medical and Allied Sciences, Galgotias University, U.P, Greater Noida, India (Sundram) Amity Institute of Pharmacy, Amity University Uttar Pradesh, Sector-125, Noida, India (Awasthi) Department of Pharmaceutical Sciences, School of Health Sciences and Technology, University of Petroleum and Energy Studies (UPES), Energy Acres, Bidholi, Via-Prem…	2023	https://dx.doi.org/10.2174/1871527321666220901125730	Journal	Alzheimer's disease biochemical genetic manipulation hormonal disbalance melatonin neurological disorders	LibKey Link		2025-04-10 06:39:37	6a4ad9fe-e322-423b-a29c-2c80a403b772	Embase_DR	f07fb032-2252-4776-8c0e-741fd078224d;c8b86574-9654-4740-8287-310786cdfb2e	Nela Fialova;Krystal Laing	2025-04-11 14:46:14;2025-04-14 19:51:57	Excluded;Excluded	Excluded
irrelevant	TRIM65 expression in macrophages		5c96d5b7-1048-4a74-ba80-ab20cd1b86d2	LPS inhibits TRIM65 expression in macrophages and C57BL/6J mouse by activating the ERK1/2 signaling pathway.	Zeng X. Deng X. Ni Y. Bi H. Wang D. Dong P. Xiao Y Jiang M	Experimental and Therapeutic Medicine		Activated macrophages serve a key role in various inflammatory diseases, such as atherosclerosis and septic shock. Tripartite motif-containing protein 65 (TRIM65) has been previously reported to participate in tumor progression and lung inflammation. However, the molecular mechanisms that controls its expression under inflammatory conditions and its consequences in activated macrophages remain po…	http://spandidos-publications.com//10.3892/etm.2023.11887	(Zeng, Jiang) College of Life Sciences, Nanchang University, Jiangxi, Nanchang, China (Deng, Wang, Xiao, Jiang) Institute of Translational Medicine, National Engineering Research Center for Bioengineering Drugs and The Technologies, Nanchang University, Jiangxi, Nanchang, China (Deng) School of Pharmacy, Nanchang University, Jiangxi, Nanchang, China (Ni) Central Laboratory, Affiliated Jinhua Hosp…	2023	https://dx.doi.org/10.3892/etm.2023.11887	Journal	ERK1/2 signaling expression lipopolysaccharide macrophage tripartite motif-containing protein 65	LibKey Link		2025-04-10 06:39:37	6a4ad9fe-e322-423b-a29c-2c80a403b772	Embase_DR	c8b86574-9654-4740-8287-310786cdfb2e;f07fb032-2252-4776-8c0e-741fd078224d	Krystal Laing;Nela Fialova	2025-04-14 19:13:13;2025-04-17 09:56:02	Excluded;Excluded	Excluded
irrelevant	wrong study design, amyloid beta		e3074e43-a2be-408c-a7a5-b2dd144e93f6	ACU193, a Monoclonal Antibody that Selectively Binds Soluble Abeta Oligomers: Development Rationale, Phase 1 Trial Design, and Clinical Development Plan.	Siemers E. Hitchcock J. Sundell K. Dean R. Jerecic J. Cline E. Iverson K. Moore J. Edgar C. Manber R. Fuin N. Poppe T Barton R	Journal of Prevention of Alzheimer's Disease		Background: Alzheimer's disease is a large and growing unmet medical need. Clinical trial designs need to assess disease-related outcomes earlier to accelerate the development of better treatments for Alzheimer's disease. ACU193 is a monoclonal antibody that selectively targets amyloid beta oligomers, thought to be the most toxic species of Abeta that accumulates early in AD and contributes to do…	https://www.springer.com/journal/42414	(Siemers, Hitchcock, Sundell, Dean, Barton) Acumen Pharmaceuticals, Inc., 11711 N. Meridian St., Ste. 310, Carmel, IN, United States (Jerecic, Cline, Iverson, Moore) Acumen Pharmaceuticals, Inc., Charlottesville, VA, United States (Edgar) Cogstate Ltd., Melbourne, Australia (Manber, Fuin, Poppe) IXICO Plc, London, United Kingdom	2023	https://dx.doi.org/10.14283/jpad.2022.93	Journal	Alzheimer's disease therapeutics arterial spin labeling Abeta oligomers computerized cognitive battery monoclonal antibody phase 1 trial design	LibKey Link		2025-04-10 06:39:37	6a4ad9fe-e322-423b-a29c-2c80a403b772	Embase_DR	c8b86574-9654-4740-8287-310786cdfb2e;f07fb032-2252-4776-8c0e-741fd078224d	Krystal Laing;Nela Fialova	2025-04-10 06:39:37;2025-04-10 14:46:47	Excluded;Excluded	Excluded
irrelevant	valproic animal model of autism		c630d158-f985-4fa0-9ec8-64d690af69e7	GESTATIONAL EXPOSURE TO CHLORPYRIFOS AND APOE GENOTYPE INFLUENCE DEVELOPMENT AND ANXIETY BEHAVIOR: A COMPARISON WITH THE VALPROIC ANIMAL MODEL OF AUTISM.	Brull J.B. Basaure P. Guardia-Escote L. Cabre M. Blanco J. Morales-Navas M. Sanchez-Santed F. Domingo J Colomina M	IBRO Neuroscience Reports		Autism spectrum disorders (ASD) are characterized by early communication and social impairments and unusual repetitive behaviors. Several etiological factors included clear genetic associations and some hypotheses have also linked these disorders with environmental toxics, such as pesticides. Chlorpyrifos (CPF) has been the most used pesticide worldwide in the last decades. Nowadays, its use is r…		(Brull, Basaure, Guardia-Escote, Cabre, Blanco, Colomina) Universitat Rovira i Virgili, Research Group In Neurobehavior And Health (neurolab), Tarragona, Spain, Spain (Brull, Colomina) Universitat Rovira i Virgili, Department Of Psychology And Research Center For Behavior Assessment (cramc), Tarragona, Spain, Spain (Brull, Basaure, Blanco, Domingo, Colomina) Universitat Rovira i Virgili, Laborato…	2023	https://dx.doi.org/10.1016/j.ibneur.2023.08.031	Journal		LibKey Link		2025-04-10 06:39:37	6a4ad9fe-e322-423b-a29c-2c80a403b772	Embase_DR	c8b86574-9654-4740-8287-310786cdfb2e;f07fb032-2252-4776-8c0e-741fd078224d	Krystal Laing;Nela Fialova	2025-04-11 18:29:52;2025-04-15 14:48:07	Excluded;Excluded	Excluded
irrelevant	wrong intervention (human blood transfusion), wrong animal model (immunodeficient NOD/SCID gamma (NSG) )		7df953ab-82ed-4b13-8139-ed2e72fc76c2	DISTINCT CHANGES OF SYNAPSE, TRANSCRIPTOMES, AND POST-TRANSLATIONAL MODIFICATIONS IN MICE BRAIN UPON HUMAN BLOOD BETWEEN APOE4 CARRIERS AND NON-CARRIERS.	Choi L. Shin W. Kim S. Kim H. Seo D. Kang H. Lee J.-H. Jo S. Lee S. Yoon S.-Y. Lee E.-J Kim E	IBRO Neuroscience Reports		The contribution of vascular factors to cognitive impairment is increasingly being acknowledged. Recent animal studies have demonstrated that blood itself may play a role in the development of cognitive impairment. In particular, aged blood has been shown to impair hippocampal neural precursor activity and cognitive function in young mice. However, it remains unclear whether blood has a direct im…		(Choi, Lee) KAIST, Graduate School Of Medical Science And Engineering, Daejeon, Korea, Republic of (Choi) Institute for Basic Science, Center For Synaptic Brain Dysfunctions, daejeon, Korea, Republic of (Choi, Shin, Kim, Kim, Seo, Lee) Asan Institute for Life Science, Asan Medical Center, Translational Biomedical Research Group, seoul, Korea, Republic of (Shin, Kim, Kim, Seo, Lee, Jo, Yoon) Asan …	2023	https://dx.doi.org/10.1016/j.ibneur.2023.08.731	Journal		LibKey Link		2025-04-10 06:39:37	6a4ad9fe-e322-423b-a29c-2c80a403b772	Embase_DR	f07fb032-2252-4776-8c0e-741fd078224d;c8b86574-9654-4740-8287-310786cdfb2e	Nela Fialova;Krystal Laing	2025-04-11 09:56:15;2025-04-11 18:24:13	Excluded;Excluded	Excluded
irrelevant	abstract		5d0f0191-afca-4b37-9648-9491869aa44d	Perivascular mascrophage-derived ApoE4 aggravates neurovascular function and hypoperfusion-induced white matter damage.	Hattori Y. Uekawa K. Seo J. Park L Iadecola C	Journal of Cerebral Blood Flow and Metabolism		Background: Apolipoprotein E4 (ApoE4) is a risk factor for both Alzheimer's disease (AD) and white matter (WM) injury. In mice, ApoE4 induces neurovascular dysfunction through oxidative stress, and aggravates WM damage and cognitive deficits produced by bilateral carotid artery stenosis (BCAS). Perivascular macrophages (PVM) are a source of oxidative stress and mediate neurovascular dysfunction. …		(Hattori) Feil Family Brain and Mind Research Institute, Department of Neurology, National Cerebral and Cardiovascular Center, United States (Uekawa, Seo, Park, Iadecola) Feil Family Brain and Mind Research Institute, Weill Cornell Medicine, United States	2023	https://dx.doi.org/10.1177/0271678X231176478	Journal		LibKey Link		2025-04-10 06:39:37	6a4ad9fe-e322-423b-a29c-2c80a403b772	Embase_DR	c8b86574-9654-4740-8287-310786cdfb2e;f07fb032-2252-4776-8c0e-741fd078224d	Krystal Laing;Nela Fialova	2025-04-14 20:58:09;2025-04-21 13:18:15	Excluded;Excluded	Excluded
irrelevant	review		e38b7aa0-6ddb-4d4c-867b-63b053cc174c	Alzheimer's disease and related dementias: From risk factors to disease pathogenesis.	Porsteinsson A.P. Rangaraju S. Spires-Jones T.L. O'Banion M K	European Journal of Neuroscience			http://onlinelibrary.wiley.com/journal/10.1111/(ISSN)1460-9568	(Porsteinsson) Department of Psychiatry and Del Monte Institute for Neuroscience, University of Rochester School of Medicine & Dentistry, Rochester, NY, United States (Rangaraju) Department of Neurology, Emory University School of Medicine, Atlanta, GA, United States (Spires-Jones) UK Dementia Research Institute and Centre for Discovery Brain Sciences, University of Edinburgh, Edinburgh, United K…	2022	https://dx.doi.org/10.1111/ejn.15857	Journal		LibKey Link		2025-04-10 06:39:37	6a4ad9fe-e322-423b-a29c-2c80a403b772	Embase_DR	c8b86574-9654-4740-8287-310786cdfb2e;f07fb032-2252-4776-8c0e-741fd078224d	Krystal Laing;Nela Fialova	2025-04-10 19:02:36;2025-04-17 08:42:35	Excluded;Excluded	Excluded
irrelevant	drug nano crystals, breast cancer therapy		809ec6a9-169a-4938-aa6c-2558630ad5bd	In vivo self-assembled drug nanocrystals for metastatic breast cancer all-stage targeted therapy.	Luo Z. Lu L. Xu W. Meng N. Wu S. Zhou J. Xu Q. Xie C. Liu Y Lu W	Journal of Controlled Release		Chemotherapy is still the mainstay treatment for metastatic triple-negative breast cancers (TNBC) currently in clinical practice. The unmet needs of chemotherapy for metastatic TNBC are mainly from the insufficient drug delivery and unavailable targeting strategy that thwart the whole progression of metastatic TNBC. The in vivo ligands-mediated active targeting efficiency is usually affected by p…	https://www.elsevier.com/locate/jconrel	(Luo, Xu, Meng, Wu, Zhou, Xu, Xie, Liu, Lu) Department of Pharmaceutics, School of Pharmacy, Key Laboratory of Smart Drug Delivery (Ministry of Education and PLA), State Key Laboratory of Medical Neurobiology, Collaborative Innovation Center for Brain Science, Fudan University, Shanghai, China (Lu, Xu, Lu) Department of Integrative Medicine, Huashan Hospital, Institutes of Integrative Medicine of…	2022	https://dx.doi.org/10.1016/j.jconrel.2022.03.058	Journal	All-stage targeted therapy Drug nanocrystals In vivo self-assembly Metastatic breast cancer	LibKey Link		2025-04-10 06:39:37	6a4ad9fe-e322-423b-a29c-2c80a403b772	Embase_DR	f07fb032-2252-4776-8c0e-741fd078224d;c8b86574-9654-4740-8287-310786cdfb2e	Nela Fialova;Krystal Laing	2025-04-10 06:39:37;2025-04-14 20:50:10	Excluded;Excluded	Excluded
irrelevant	not APOE specific		04809372-dfa3-4ceb-ae15-876764a79d5c	Engagement of vascular early response genes typifies mild cognitive impairment.	Katsel P. Fam P. Tan W. Khan S. Gama-Sosa M. De Gasperi R. Roussos P. Robinson A. Cooper I. Schnaider-Beeri M Haroutunian V	Alzheimer's and Dementia		Introduction: Molecular responses in the brains of persons with mild cognitive impairment (MCI), the earliest transitional state between normal aging and early Alzheimer's disease (AD), are poorly understood. Method(s): We examined AD-related neuropathology and transcriptome changes in the neocortex of individuals with MCI relative to controls and temporal responses to the mild hypoxia in mouse b…	https://alz-journals.onlinelibrary.wiley.com/toc/23528729/current	(Katsel, Tan, Khan, Gama-Sosa, De Gasperi, Roussos, Schnaider-Beeri, Haroutunian) Department of Psychiatry, The Icahn School of Medicine at Mount Sinai, New York, NY, United States (Roussos) Genetics and Genomic Sciences, The Icahn School of Medicine at Mount Sinai, New York, NY, United States (Roussos) Pamela Sklar Division of Psychiatric Genomics and Friedman Brain Institute, The Icahn School o…	2022	https://dx.doi.org/10.1002/alz.12481	Journal	Alzheimer's disease amyloid beta endothelial cells gene expression hypoxia mild cognitive impairment neurodegeneration neurovascular unit Tau protein vascular remodeling	LibKey Link		2025-04-10 06:39:37	6a4ad9fe-e322-423b-a29c-2c80a403b772	Embase_DR	c8b86574-9654-4740-8287-310786cdfb2e;f07fb032-2252-4776-8c0e-741fd078224d	Krystal Laing;Nela Fialova	2025-04-14 21:30:48;2025-04-15 13:44:28	Excluded;Excluded	Excluded
irrelevant	not APOE specific		063da91c-0ebd-4236-b0ba-2e908f84e792	The Role of Astrocytes in the Mechanism of Perioperative Neurocognitive Disorders.	Cao Y. Lin X. Liu X. Yu K. Miao H Li T	Brain Sciences		Recently, astrocytes are fast climbing the ladder of importance in cognitive-related diseases. Perioperative neurocognitive disorder (PND) is a common consequence of anesthesia and surgery, which is widely investigated in elderly and susceptible individuals. There is no doubt that astrocytes also play an irreplaceable role in the pathogenesis of PND. Reactive astrocytes can be found in the PND mo…	http://www.mdpi.com/journal/brainsci	(Cao, Lin, Liu, Yu, Miao, Li) Department of Anesthesiology, Beijing Shijitan Hospital, Capital Medical University, 10th Tieyi Road, Haidian District, Beijing, China	2022	https://dx.doi.org/10.3390/brainsci12111435	Journal	astrocytes mechanism perioperative neurocognitive disorder	LibKey Link		2025-04-10 06:39:37	6a4ad9fe-e322-423b-a29c-2c80a403b772	Embase_DR	f07fb032-2252-4776-8c0e-741fd078224d;c8b86574-9654-4740-8287-310786cdfb2e	Nela Fialova;Krystal Laing	2025-04-10 06:39:37;2025-04-11 18:28:22	Excluded;Excluded	Excluded
irrelevant	not APOE specific		62ad811f-d95f-4770-a8f8-815a582dfeec	Transgenic Mouse Models of Alzheimer's Disease: An Integrative Analysis.	Sanchez-Varo R. Mejias-Ortega M. Fernandez-Valenzuela J.J. Nunez-Diaz C. Caceres-Palomo L. Vegas-Gomez L. Sanchez-Mejias E. Trujillo-Estrada L. Garcia-Leon J.A. Moreno-Gonzalez I. Vizuete M. Vitorica J. Baglietto-Vargas D Gutierrez A	International Journal of Molecular Sciences		Alzheimer's disease (AD) constitutes the most prominent form of dementia among elderly individuals worldwide. Disease modeling using murine transgenic mice was first initiated thanks to the discovery of heritable mutations in amyloid precursor protein (APP) and presenilins (PS) genes. However, due to the repeated failure of translational applications from animal models to human patients, along wi…	https://www.mdpi.com/1422-0067/23/10/5404/pdf?version=1652424834	(Sanchez-Varo, Mejias-Ortega, Fernandez-Valenzuela, Nunez-Diaz, Caceres-Palomo, Vegas-Gomez, Sanchez-Mejias, Trujillo-Estrada, Garcia-Leon, Moreno-Gonzalez, Baglietto-Vargas, Gutierrez) Departamento Biologia Celular, Genetica y Fisiologia, Instituto de Investigacion Biomedica de Malaga-IBIMA, Facultad de Ciencias, Universidad de Malaga, Malaga, Spain (Sanchez-Varo, Mejias-Ortega, Fernandez-Valenz…	2022	https://dx.doi.org/10.3390/ijms23105404	Journal	Alzheimer's disease amyloid astrocytes microglia neurodegeneration oligodendrocytes tau transgenic mice	LibKey Link		2025-04-10 06:39:37	6a4ad9fe-e322-423b-a29c-2c80a403b772	Embase_DR	c8b86574-9654-4740-8287-310786cdfb2e;f07fb032-2252-4776-8c0e-741fd078224d	Krystal Laing;Nela Fialova	2025-04-10 06:39:37;2025-04-10 06:39:37	Excluded;Excluded	Excluded
irrelevant	review		d585778b-a8c0-4af2-8479-0ad0b62bb11e	ApoE in Alzheimer's disease: pathophysiology and therapeutic strategies.	Raulin A.-C. Doss S.V. Trottier Z.A. Ikezu T.C. Bu G. Liu C -C	Molecular Neurodegeneration		Alzheimer's disease (AD) is the most common cause of dementia worldwide, and its prevalence is rapidly increasing due to extended lifespans. Among the increasing number of genetic risk factors identified, the apolipoprotein E (APOE) gene remains the strongest and most prevalent, impacting more than half of all AD cases. While the epsilon4 allele of the APOE gene significantly increases AD risk, t…	https://molecularneurodegeneration.biomedcentral.com	(Raulin, Doss, Trottier, Ikezu, Bu, Liu) Department of Neuroscience, Mayo Clinic, 4500 San Pablo Road, Jacksonville, FL, United States	2022	https://dx.doi.org/10.1186/s13024-022-00574-4	Journal		LibKey Link		2025-04-10 06:39:37	6a4ad9fe-e322-423b-a29c-2c80a403b772	Embase_DR	f07fb032-2252-4776-8c0e-741fd078224d;c8b86574-9654-4740-8287-310786cdfb2e	Nela Fialova;Krystal Laing	2025-04-10 06:39:37;2025-04-14 20:57:58	Excluded;Excluded	Excluded
irrelevant	editorial		58cd88eb-4210-4f66-961f-fd292f7ae25b	A New Hypothesis for Alzheimer's Disease: The Lipid Invasion Model.	Rudge J D	Journal of Alzheimer's Disease Reports		This paper proposes a new hypothesis for Alzheimer's disease (AD) - the lipid invasion model. It argues that AD results from external influx of free fatty acids (FFAs) and lipid-rich lipoproteins into the brain, following disruption of the blood-brain barrier (BBB). The lipid invasion model explains how the influx of albumin-bound FFAs via a disrupted BBB induces bioenergetic changes and oxidativ…	https://www.iospress.nl/journal/jad-reports/	(Rudge) School of Biological Sciences, University of Reading, Reading, Berkshire, United Kingdom	2022	https://dx.doi.org/10.3233/ADR-210299	Journal	Alzheimer's disease anesthesia anterograde amnesia apolipoproteins blood-brain barrier cholesterol ethanol lipids lipoproteins nonesterified fatty acids	LibKey Link		2025-04-10 06:39:37	6a4ad9fe-e322-423b-a29c-2c80a403b772	Embase_DR	c8b86574-9654-4740-8287-310786cdfb2e;f07fb032-2252-4776-8c0e-741fd078224d	Krystal Laing;Nela Fialova	2025-04-10 06:39:37;2025-04-25 13:26:42	Excluded;Excluded	Excluded
irrelevant	review		d5df3de3-5128-4476-8ab5-f0632a75d160	Mouse models of atherosclerosis in translational research.	Ilyas I. Little P.J. Liu Z. Xu Y. Kamato D. Berk B.C. Weng J Xu S	Trends in Pharmacological Sciences		Atherosclerotic cardiovascular disease (CVD), the major cause of premature human mortality, is a chronic and progressive metabolic and inflammatory disease in large- and medium-sized arteries. Mouse models are widely used to gain mechanistic insights into the pathogenesis of atherosclerosis and have facilitated the discovery of anti-atherosclerotic drugs. Despite promising preclinical studies, ma…	https://www.elsevier.com/locate/tips	(Ilyas, Weng, Xu) Department of Endocrinology, Institute of Endocrine and Metabolic Diseases, The First Affiliated Hospital of USTC, Division of Life Sciences and Medicine, Clinical Research Hospital of Chinese Academy of Sciences (Hefei), University of Science and Technology of China, Hefei, China (Little, Kamato) School of Pharmacy, University of Queensland, Pharmacy Australia Centre of Excelle…	2022	https://dx.doi.org/10.1016/j.tips.2022.06.009	Journal	atherosclerosis inflammation lipid metabolism mouse model pathology therapeutics	LibKey Link		2025-04-10 06:39:37	6a4ad9fe-e322-423b-a29c-2c80a403b772	Embase_DR	c8b86574-9654-4740-8287-310786cdfb2e;f07fb032-2252-4776-8c0e-741fd078224d	Krystal Laing;Nela Fialova	2025-04-14 21:18:47;2025-04-15 09:59:59	Excluded;Excluded	Excluded
irrelevant	Apelin-13		15506258-8976-4687-a109-613c655de65f	Research Progress on Mechanism of Neuroprotective Roles of Apelin-13 in Prevention and Treatment of Alzheimer's Disease.	Wan T. Fu M. Jiang Y. Jiang W. Li P Zhou S	Neurochemical Research		Alzheimer's disease (AD) is the most common type of dementia. Currently, more than 50 million people live with dementia worldwide, and this number is expected to increase. Some of the typical pathological changes of AD include amyloid plaque, hyperphosphorylation of tau protein, secretion of inflammatory mediators, and neuronal apoptosis. Apelin is a neuroprotective peptide that is widely express…	https://www.springer.com/journal/11064	(Wan, Zhou) Guangxi Key Laboratory of Brain and Cognitive Neuroscience, Guilin Medical University, Guangxi, Guilin, China (Wan, Fu, Jiang, Li) Department of Physiology, Hengyang Medical College, University of South China, Hunan, Hengyang, China (Zhou) Department of Physiology, Basic Medical College, Guangxi, Guilin, China (Jiang) Department of Epidemiology and Health Statistics, School of Public …	2022	https://dx.doi.org/10.1007/s11064-021-03448-1	Journal	AD Amyloid beta Apelin-13 Neuroprotection	LibKey Link		2025-04-10 06:39:37	6a4ad9fe-e322-423b-a29c-2c80a403b772	Embase_DR	c8b86574-9654-4740-8287-310786cdfb2e;f07fb032-2252-4776-8c0e-741fd078224d	Krystal Laing;Nela Fialova	2025-04-13 00:22:56;2025-04-15 14:09:19	Excluded;Excluded	Excluded
irrelevant	Cholesterol metabolism		f4b3770b-31a9-4306-8559-640109814dea	Cholesterol metabolism in aging simultaneously altered in liver and nervous system.	Nunes V.S. da Silva Ferreira G. Quintao E.C R	Aging		In humans, aging, triggers increased plasma concentrations of triglycerides, cholesterol, low-density lipoproteins and lower capacity of high-density lipoproteins to remove cellular cholesterol. Studies in rodents showed that aging led to cholesterol accumulation in the liver and decrease in the brain with reduced cholesterol synthesis and increased levels of cholesterol 24-hydroxylase, an enzyme…		(Nunes, da Silva Ferreira, Quintao) Laboratorio de Lipides (LIM10), Hospital das Clinicas HCFMUSP, Faculdade de Medicina, Universidade de Sao Paulo, Sao Paulo, Brazil	2022	https://dx.doi.org/10.18632/aging.203880	Journal	24-hydroxycholesterol aging brain cholesterol liver	LibKey Link		2025-04-10 06:39:37	6a4ad9fe-e322-423b-a29c-2c80a403b772	Embase_DR	c8b86574-9654-4740-8287-310786cdfb2e;f07fb032-2252-4776-8c0e-741fd078224d	Krystal Laing;Nela Fialova	2025-04-10 06:39:37;2025-04-11 13:36:44	Excluded;Excluded	Excluded
irrelevant	drug delivery		01fe3ca4-76cc-41e2-8fdf-be939df4b56a	Oligonucleotides: A novel area of interest for drug delivery in neurodegenerative diseases.	Alharbi K.S. Javed Shaikh M.A. Afzal O. Alfawaz Altamimi A.S. Hassan almalki W. Kazmi I. Al-Abbasi F.A. Alzarea S.I. Babu M.R. Singh S.K. Chellappan D.K. Dua K Gupta G	Journal of Drug Delivery Science and Technology		Several neurodegenerative diseases, such as AD, PD, and HD are characterized by the malfunction and deposition of a particular protein. Treatments for these diseases have typically sought to alleviate the downstream effects of protein malfunction, but it appears most rational to target the source of that dysfunction, the afflicted protein itself, to obtain a very effective treatment outcome. Trea…	http://www.editionsdesante.fr/category.php?id_category=48	(Alharbi, Alzarea) Department of Pharmacology, College of Pharmacy, Jouf University, Al-Jouf, Sakaka, Saudi Arabia (Javed Shaikh, Gupta) School of Pharmacy, Suresh Gyan Vihar University, Jagatpura, Mahal Road, Jaipur, India (Afzal, Alfawaz Altamimi) Department of Pharmaceutical Chemistry, College of Pharmacy, Prince Sattam Bin Abdulaziz University, Al Kharj, Saudi Arabia (Hassan almalki) Departme…	2022	https://dx.doi.org/10.1016/j.jddst.2022.103849	Journal	ALS HD Neurodegenerative diseases Oligonucleotides PD	LibKey Link		2025-04-10 06:39:37	6a4ad9fe-e322-423b-a29c-2c80a403b772	Embase_DR	c8b86574-9654-4740-8287-310786cdfb2e;f07fb032-2252-4776-8c0e-741fd078224d	Krystal Laing;Nela Fialova	2025-04-10 06:39:37;2025-04-11 10:53:24	Excluded;Excluded	Excluded
irrelevant	glypican-4		9de04cea-39f8-421f-8359-978eab37a93c	Astrocyte-secreted glypican-4 drives APOE4-dependent tau hyperphosphorylation.	Saroja S.R. Gorbachev K. Tcw J. Goate A.M. Pereira A C	Proceedings of the National Academy of Sciences of the United States of America		Tau protein aggregates are a major driver of neurodegeneration and behavioral impairments in tauopathies, including in Alzheimer's disease (AD). Apolipoprotein E4 (APOE4), the highest genetic risk factor for late-onset AD, has been shown to exacerbate tau hyperphosphorylation in mouse models. However, the exact mechanisms through which APOE4 induces tau hyperphosphorylation remains unknown. Here,…	https://www.pnas.org/doi/10.1073/pnas.2108870119	(Saroja, Gorbachev, Pereira) Department of Neurology, Icahn School of Medicine, Mount Sinai, New York, NY, United States (Saroja, Gorbachev, Tcw, Goate, Pereira) Nash Family Department of Neuroscience, Friedman Brain Institute, Icahn School of Medicine at Mount Sinai, New York, NY, United States (Tcw, Goate, Pereira) Ronald M. Loeb Center for Alzheimer's Disease, Icahn School of Medicine at Mount…	2022	https://dx.doi.org/10.1073/pnas.2108870119	Journal	Alzheimer's disease APOE4 astrocytes glypican-4 tau pathology	LibKey Link		2025-04-10 06:39:37	6a4ad9fe-e322-423b-a29c-2c80a403b772	Embase_DR	c8b86574-9654-4740-8287-310786cdfb2e;f07fb032-2252-4776-8c0e-741fd078224d	Krystal Laing;Nela Fialova	2025-04-10 06:39:37;2025-04-10 06:39:37	Excluded;Excluded	Excluded
irrelevant	nanoparticle		d7e9c10a-71e4-4f86-b2ef-bb17bc327fdc	Development of a Nanoparticle-Based Approach for the Blood-Brain Barrier Passage in a Murine Model of Amyotrophic Lateral Sclerosis.	Violatto M.B. Pasetto L. Casarin E. Tondello C. Schiavon E. Talamini L. Marchini G. Cagnotto A. Morelli A. Lanno A. Passoni A. Bigini P. Morpurgo M Bonetto V	Cells		The development of nanoparticles (NPs) to enable the passage of drugs across blood-brain barrier (BBB) represents one of the main challenges in neuropharmacology. In recent years, NPs that are able to transport drugs and interact with brain endothelial cells have been tested. Here, we investigated whether the functionalization of avidin-nucleic-acid-nanoassembly (ANANAS) with apolipoprotein E (Ap…	https://www.mdpi.com/journal/cells	(Violatto, Pasetto, Talamini, Marchini, Cagnotto, Morelli, Bigini, Bonetto) Department of Biochemistry and Molecular Pharmacology, Istituto di Ricerche Farmacologiche "Mario Negri" IRCCS, Milan, Italy (Casarin) Ananas Nanotech S.r.l., Padua, Italy (Tondello, Schiavon, Morpurgo) Department of Pharmaceutical and Pharmacological Sciences, University of Padova, Padua, Italy (Tondello) Pharmazentrum F…	2022	https://dx.doi.org/10.3390/cells11244003	Journal	amyotrophic lateral sclerosis blood-brain barrier Nanomedicine pharmacology	LibKey Link		2025-04-10 06:39:37	6a4ad9fe-e322-423b-a29c-2c80a403b772	Embase_DR	f07fb032-2252-4776-8c0e-741fd078224d;c8b86574-9654-4740-8287-310786cdfb2e	Nela Fialova;Krystal Laing	2025-04-10 06:39:37;2025-04-14 20:37:37	Excluded;Excluded	Excluded
irrelevant	drug delivery		3e6e356b-124c-4b31-a8bb-b6ace4a1e26b	A novel chronic dural port platform for continuous collection of cerebrospinal fluid and intrathecal drug delivery in free-moving mice.	Nakajima T. Takeda S. Ito Y. Oyama A. Takami Y. Takeya Y. Yamamoto K. Sugimoto K. Shimizu H. Shimamura M. Rakugi H Morishita R	Fluids and Barriers of the CNS		Background: Cerebrospinal fluid (CSF) provides a close representation of pathophysiological changes occurring in the central nervous system (CNS); therefore, it has been employed in pathogenesis research and biomarker development for CNS disorders. CSF obtained from valid mouse models relevant to CNS disorders can be an important resource for successful biomarker and drug development. However, th…	http://www.cerebrospinalfluidresearch.com/	(Nakajima, Oyama, Takami, Takeya, Yamamoto, Sugimoto, Rakugi) Department of Geriatric and General Medicine, Graduate School of Medicine, Osaka University, Osaka, Suita, Japan (Takeda, Ito, Shimizu, Morishita) Department of Clinical Gene Therapy, Graduate School of Medicine, Osaka University, Osaka, Suita, Japan (Shimizu) Department of Internal Medicine, Osaka Dental University, Osaka, Hirakata, J…	2022	https://dx.doi.org/10.1186/s12987-022-00331-1	Journal	Biomarker Central nervous system disorder Cerebrospinal fluid Intrathecal space Mouse model Real-time monitoring	LibKey Link		2025-04-10 06:39:37	6a4ad9fe-e322-423b-a29c-2c80a403b772	Embase_DR	c8b86574-9654-4740-8287-310786cdfb2e;f07fb032-2252-4776-8c0e-741fd078224d	Krystal Laing;Nela Fialova	2025-04-10 06:39:37;2025-04-11 15:30:58	Excluded;Excluded	Excluded
irrelevant	hyperhomocysteinemia		87bb4d05-6730-4ecf-b1d7-de496e43c6c1	The new mechanism of cognitive decline induced by hypertension: High homocysteine-mediated aberrant DNA methylation.	Wan C. Zong R.-Y. Chen X -S	Frontiers in Cardiovascular Medicine		The prevalence and severity of hypertension-induced cognitive impairment increase with the prolonging of hypertension. The mechanisms of cognitive impairment induced by hypertension primarily include cerebral blood flow perfusion imbalance, white and gray matter injury with blood-brain barrier disruption, neuroinflammation and amyloid-beta deposition, genetic polymorphisms and variants, and insta…	https://www.frontiersin.org/journals/cardiovascular-medicine	(Wan, Zong, Chen) Department of Military Medical Geography, Army Medical Training Base, Army Medical University (Third Military Medical University), Chongqing, China (Wan) College of Basic Medicine, Army Medical University, Chongqing, China (Zong) NCO School, Army Medical University, Shijiazhuang, China	2022	https://dx.doi.org/10.3389/fcvm.2022.928701	Journal	cognition decline DNA methylation Hcy hypertension Met	LibKey Link		2025-04-10 06:39:37	6a4ad9fe-e322-423b-a29c-2c80a403b772	Embase_DR	c8b86574-9654-4740-8287-310786cdfb2e;f07fb032-2252-4776-8c0e-741fd078224d	Krystal Laing;Nela Fialova	2025-04-11 18:38:07;2025-04-21 13:18:55	Excluded;Excluded	Excluded
irrelevant	gene therapy		c52d9fb3-2521-4a52-8b7b-999db414dc85	Overexpressing a protective variant while simultaneously lowering toxic APOE as potential treatment for Alzheimer Disease.	Hentschel L. Zuko A. Oudshoorn-Dickmann M. Wattimury H. Boggiani L. Kusuma A. Moreno F. Bosma B. Villamil J. Spronck L. Tripathi S. Pereira I.L. Nogueira A. Peris S.G. Dobrynin G. Liu Y P	Human Gene Therapy Methods		Alzheimer Disease (AD) is the most common form of dementia in people over 65 years (~50 million), manifesting as progressive memory loss and cognitive function. The strongest genetic risk factor for late onset AD (LOAD) is the Apolipoprotein E4 (APOE4) variant. This lipoprotein is expressed in the liver and brain, facilitating lipid transport and homeostasis. APOE4 is present in 45-60% of all AD …		(Hentschel, Zuko, Oudshoorn-Dickmann, Wattimury, Boggiani, Kusuma, Moreno, Bosma, Villamil, Spronck, Tripathi, Pereira, Nogueira, Peris, Dobrynin, Liu) UniQure, United States	2022	https://dx.doi.org/10.1089/hum.2022.29225.abstracts	Journal		LibKey Link		2025-04-10 06:39:37	6a4ad9fe-e322-423b-a29c-2c80a403b772	Embase_DR	f07fb032-2252-4776-8c0e-741fd078224d;c8b86574-9654-4740-8287-310786cdfb2e	Nela Fialova;Krystal Laing	2025-04-10 06:39:37;2025-04-13 01:30:03	Excluded;Excluded	Excluded
irrelevant	thrombosis		236b51ce-d2f8-407d-bb7b-bc90048d0a9a	Inhibition of the Class II PI 3-kinase, PI3KC2a, prevents thrombosis in hyperlipidaemic mice.	Setiabakti N. Tarlac V Hamilton J	Research and Practice in Thrombosis and Haemostasis		Background: Inhibition of platelet activation is the basis of standard-of-care therapy for the prevention of arterial thrombosis. A major limitation of current anti-platelet agents is inadequate efficacy in high-risk populations, such as those with hyperlipidaemia. The class II PI3-kinase, PI3KC2alpha, is an intracellular signaling enzyme that has been shown to be important for platelet function.…		(Setiabakti) Monash University, Melbourne, VIC, Australia (Tarlac, Hamilton) Australian Centre for Blood Diseases, Monash University, Melbourne, VIC, Australia	2022	https://dx.doi.org/10.1002/rth2.12787	Journal		LibKey Link		2025-04-10 06:39:37	6a4ad9fe-e322-423b-a29c-2c80a403b772	Embase_DR	c8b86574-9654-4740-8287-310786cdfb2e;f07fb032-2252-4776-8c0e-741fd078224d	Krystal Laing;Nela Fialova	2025-04-10 06:39:37;2025-04-15 10:19:28	Excluded;Excluded	Excluded
irrelevant	TBI		559f3491-8ddd-48f9-99b0-92bb66f90c72	INFLUENCE OF TBI AND APOE ISOFORMS ON EXTRACELLULAR TAU DYNAMICS AND ELIMINATION FROM THE BRAIN.	Eisenbaum M. Gratkowski A. Ojo J. Crawford F Bachmeier C	Journal of Neurotrauma		Introduction: The expression of the ApoE4 isoform has been associated with higher levels of tau in the brain, particularly after TBI, though it is unclear how ApoE isoforms influence extracellular tau dynamics. These studies examined the influence of ApoE isoforms on the disposition of extracellular tau in the brain following repetitive mild TBI (r-mTBI). Aim(s): 1) examine the influence of r-mTB…		(Eisenbaum, Gratkowski, Ojo, Crawford, Bachmeier) Roskamp Institute, Sarasota, FL, United States (Crawford) James A Haley Veterans Hospital, Tampa, FL, United States (Bachmeier) Bay Pines VA Healthcare System, Bay Pines, FL, United States	2022	https://dx.doi.org/10.1089/neu.2022.29126.abstracts	Journal	Aging Blood Brain Barrier Concussion/ mTBI Neurodegeneration	LibKey Link		2025-04-10 06:39:37	6a4ad9fe-e322-423b-a29c-2c80a403b772	Embase_DR	c8b86574-9654-4740-8287-310786cdfb2e;f07fb032-2252-4776-8c0e-741fd078224d	Krystal Laing;Nela Fialova	2025-04-10 07:09:41;2025-04-11 10:40:02	Excluded;Excluded	Excluded
irrelevant	nanorods		2dd0b1a5-feae-46b4-97fd-966884ccdb13	Multifunctional nanorods based on self-assembly of biomimetic apolipoprotein E peptide for the treatment of Alzheimer's disease.	Zhang S. Asghar S. Zhu C. Ye J. Lin L. Xu L. Hu Z. Chen Z. Shao F Xiao Y	Journal of Controlled Release		Targeting a single molecule or a single pathway and poor drug delivery to the brain hamper the therapy of Alzheimer's disease (AD) based on abnormal metabolism of amyloid-beta (Abeta). To solve these problems, we designed and synthesized a multi - strategy peptide (MOP), an ingenious apolipoprotein E mimetic peptide, which could reduce Abeta deposition via inhibiting Abeta aggregation and at the …	https://www.elsevier.com/locate/jconrel	(Zhang, Ye, Lin, Hu, Xiao) State Key Laboratory of Natural Medicines, China Pharmaceutical University, Nanjing, China (Zhang) School of Basic Medical Sciences, Zhejiang Chinese Medical University, Hangzhou, China (Asghar) Faculty of Pharmaceutical Sciences, Government College University Faisalabad, Faisalabad, Pakistan (Zhu, Xu, Chen) Department of Pharmacy, Nanjing University of Chinese Medicine…	2021	https://dx.doi.org/10.1016/j.jconrel.2021.05.044	Journal	Alzheimer's disease Amyloid-beta Apolipoprotein E Peptide Self-assmbly	LibKey Link		2025-04-10 06:39:37	6a4ad9fe-e322-423b-a29c-2c80a403b772	Embase_DR	f07fb032-2252-4776-8c0e-741fd078224d;c8b86574-9654-4740-8287-310786cdfb2e	Nela Fialova;Krystal Laing	2025-04-10 06:39:37;2025-04-14 21:51:35	Excluded;Excluded	Excluded
irrelevant	review		d6703bdf-1159-45c1-b16d-f94877d65afa	Hormonal regulation of oxidative phosphorylation in the brain in health and disease.	Glombik K. Detka J Budziszewska B	Cells		The developing and adult brain is a target organ for the vast majority of hormones produced by the body, which are able to cross the blood-brain barrier and bind to their specific receptors on neurons and glial cells. Hormones ensure proper communication between the brain and the body by activating adaptive mechanisms necessary to withstand and react to changes in internal and external conditions…	https://www.mdpi.com/2073-4409/10/11/2937/pdf	(Glombik, Detka, Budziszewska) Laboratory of Immunoendocrinology, Department of Experimental Neuroendocrinology, Maj Institute of Pharmacology, Polish Academy of Sciences, Smetna 12, Krakow, Poland (Budziszewska) Department of Biochemical Toxicology, Chair of Toxicology, Medical College, Jagiellonian University, Medyczna 9, Krakow, Poland	2021	https://dx.doi.org/10.3390/cells10112937	Journal	Brain Hormones Mitochondria Oxidative phosphorylation	LibKey Link		2025-04-10 06:39:37	6a4ad9fe-e322-423b-a29c-2c80a403b772	Embase_DR	c8b86574-9654-4740-8287-310786cdfb2e;f07fb032-2252-4776-8c0e-741fd078224d	Krystal Laing;Nela Fialova	2025-04-11 19:25:00;2025-04-21 14:43:11	Excluded;Excluded	Excluded
irrelevant	review		b1b9882e-d6cf-4bd1-afa6-9e53119c4845	Liver X Receptors: Regulators of Cholesterol Metabolism, Inflammation, Autoimmunity, and Cancer.	Bilotta M.T. Petillo S. Santoni A Cippitelli M	Frontiers in Immunology		The interplay between cellular stress and immune response can be variable and sometimes contradictory. The mechanisms by which stress-activated pathways regulate the inflammatory response to a pathogen, in autoimmunity or during cancer progression remain unclear in many aspects, despite our recent knowledge of the signalling and transcriptional pathways involved in these diseases. In this context…	https://www.frontiersin.org/journals/immunology#	(Bilotta, Petillo, Santoni, Cippitelli) Department of Molecular Medicine, Sapienza University of Rome, Rome, Italy (Santoni) Istituto Pasteur-Fondazione Cenci Bolognetti, Rome, Italy (Santoni) Istituto Mediterraneo di Neuroscienze Neuromed, Pozzilli, Italy (Bilotta) +Maria Teresa Bilotta, Laboratory of Molecular Biology, Center for Cancer Research, National Cancer Institute, National Institutes o…	2020	https://dx.doi.org/10.3389/fimmu.2020.584303	Journal	antitumor immune responses autoimmunity cancer metabolism cholesterol inflammation liver-X-receptor	LibKey Link		2025-04-10 06:39:37	6a4ad9fe-e322-423b-a29c-2c80a403b772	Embase_DR	c8b86574-9654-4740-8287-310786cdfb2e;f07fb032-2252-4776-8c0e-741fd078224d	Krystal Laing;Nela Fialova	2025-04-10 06:39:37;2025-04-17 09:04:45	Excluded;Excluded	Excluded
irrelevant	ceramide metabolism		e724a670-4398-4815-8be6-4111c1edd060	Ceramide analog [18F]F-HPA-12 detects sphingolipid disbalance in the brain of Alzheimer's disease transgenic mice by functioning as a metabolic probe.	Crivelli S.M. van Kruining D. Luo Q. Stevens J.A.A. Giovagnoni C. Paulus A. Bauwens M. Berkes D. de Vries H.E. Mulder M.T. Walter J. Waelkens E. Derua R. Swinnen J.V. Dehairs J. Mottaghy F.M. Losen M. Bieberich E Martinez-Martinez P	Scientific reports		The metabolism of ceramides is deregulated in the brain of Alzheimer's disease (AD) patients and is associated with apolipoprotein (APO) APOE4 and amyloid-beta pathology. However, how the ceramide metabolism changes over time in AD, in vivo, remains unknown. Distribution and metabolism of [18F]F-HPA-12, a radio-fluorinated version of the ceramide analog N-(3-hydroxy-1-hydroxymethyl-3-phenylpropyl…		(Crivelli, van Kruining, Luo, Stevens, Giovagnoni, Losen) Department of Psychiatry and Neuropsychology, School for Mental Health and Neuroscience, Maastricht University, Universiteitssingel 50, 6229ER, Maastricht, The Netherlands (Crivelli, Bieberich) Department of Physiology, University of Kentucky College of Medicine, KY, Lexington, United States (Paulus, Bauwens, Mottaghy) NUTRIM, School for N…	2020	https://dx.doi.org/10.1038/s41598-020-76335-4	Journal		LibKey Link		2025-04-10 06:39:37	6a4ad9fe-e322-423b-a29c-2c80a403b772	Embase_DR	c8b86574-9654-4740-8287-310786cdfb2e;f07fb032-2252-4776-8c0e-741fd078224d	Krystal Laing;Nela Fialova	2025-04-10 06:39:37;2025-04-10 06:39:37	Excluded;Excluded	Excluded
irrelevant	multiple sclerosis		cba8d126-1432-4942-a856-084b72a75226	Revisiting the Pathoetiology of Multiple Sclerosis: Has the Tail Been Wagging the Mouse?.	Sen M.K. Almuslehi M.S.M. Shortland P.J. Coorssen J.R. Mahns D A	Frontiers in Immunology		Multiple Sclerosis (MS) is traditionally considered an autoimmune-mediated demyelinating disease, the pathoetiology of which is unknown. However, the key question remains whether autoimmunity is the initiator of the disease (outside-in) or the consequence of a slow and as yet uncharacterized cytodegeneration (oligodendrocytosis), which leads to a subsequent immune response (inside-out). Experimen…	https://www.frontiersin.org/journals/immunology#	(Sen, Almuslehi, Mahns) School of Medicine, Western Sydney University, Penrith, NSW, Australia (Almuslehi) Department of Physiology, College of Veterinary Medicine, University of Diyala, Baqubah, Iraq (Shortland) School of Science, Western Sydney University, Penrith, NSW, Australia (Coorssen) Departments of Health Sciences and Biological Sciences, Faculties of Applied Health Sciences and Mathemat…	2020	https://dx.doi.org/10.3389/fimmu.2020.572186	Journal	CNS disorder cuprizone demyelination experimental autoimmune encephalomyelitis immune response inside-out oligodendrocytosis outside-in	LibKey Link		2025-04-10 06:39:37	6a4ad9fe-e322-423b-a29c-2c80a403b772	Embase_DR	c8b86574-9654-4740-8287-310786cdfb2e;f07fb032-2252-4776-8c0e-741fd078224d	Krystal Laing;Nela Fialova	2025-04-14 21:42:16;2025-04-21 10:43:54	Excluded;Excluded	Excluded
irrelevant	review		6db2e96c-1909-423f-81c5-304178b65903	The stroke-induced blood-brain barrier disruption: Current progress of inspection technique, mechanism, and therapeutic target.	Okada T. Suzuki H. Travis Z.D. Zhang J H	Current Neuropharmacology		Stroke is one of the leading causes of mortality and morbidity worldwide. The blood-brain barrier (BBB) is a characteristic structure of microvessel within the brain. Under normal physiological conditions, the BBB plays a role in the prevention of harmful substances entering into the brain parenchyma within the central nervous system. However, stroke stimuli induce the breakdown of BBB leading to…	https://www.eurekaselect.com/182328/article	(Okada, Travis, Zhang) Department of Physiology and Pharmacology, Loma Linda University, Risley Hall, Room 219, 11041 Campus St, Loma Linda, CA, United States (Okada, Suzuki) Department of Neurosurgery, Mie University Graduate School of Medicine, 2-174 Edobashi, Tsu, Mie, Japan (Travis) Department of Earth and Biological Sciences, Loma Linda University, Risley Hall, Room 219, 11041 Campus St, Lom…	2020	https://dx.doi.org/10.2174/1570159X18666200528143301	Journal	Blood-brain barrier Macrophage Microglia Neuroinflammation Programmed cell death Stroke Tight junction	LibKey Link		2025-04-10 06:39:37	6a4ad9fe-e322-423b-a29c-2c80a403b772	Embase_DR	c8b86574-9654-4740-8287-310786cdfb2e;f07fb032-2252-4776-8c0e-741fd078224d	Krystal Laing;Nela Fialova	2025-04-14 21:50:51;2025-04-15 14:08:52	Excluded;Excluded	Excluded
irrelevant	chronic kidney disease		83dcd97c-7a73-4a37-9b0c-d126c14f66b3	Renal contributions in the pathophysiology and neuropathological substrates shared by chronic kidney disease and alzheimer's disease.	Stanciu G.D. Ababei D.C. Bild V. Bild W. Paduraru L. Gutu M.M. Tamba B -I	Brain Sciences		Chronic kidney disease and Alzheimer's disease are chronic conditions highly prevalent in elderly communities and societies, and a diagnosis of them is devastating and life changing. Demanding therapies and changes, such as non-compliance, cognitive impairment, and non-cognitive anomalies, may lead to supplementary symptoms and subsequent worsening of well-being and quality of life, impacting the…	https://www.mdpi.com/2076-3425/10/8/563/pdf	(Stanciu, Tamba) Center for Advanced Research and Development in Experimental Medicine, (CEMEX), "Grigore T. Popa" University of Medicine and Pharmacy, 16 Universitatii street, Iasi, Romania (Ababei, Bild) Pharmacodynamics and Clinical Pharmacy Department, "Grigore T. Popa" University of Medicine and Pharmacy, 16 Universitatii street, Iasi, Romania (Bild) Department of Physiology, "Grigore T. Pop…	2020	https://dx.doi.org/10.3390/brainsci10080563	Journal	Alzheimer's disease Chronic kidney disease Cognitive impairment Neuropathological substrates Pathophysiology	LibKey Link		2025-04-10 06:39:37	6a4ad9fe-e322-423b-a29c-2c80a403b772	Embase_DR	c8b86574-9654-4740-8287-310786cdfb2e;f07fb032-2252-4776-8c0e-741fd078224d	Krystal Laing;Nela Fialova	2025-04-10 06:39:37;2025-04-11 15:37:53	Excluded;Excluded	Excluded
irrelevant	abdominal aortic aneurysms		ac34ebdf-e9f3-45b2-b08f-c54ed8570d14	K-134, a phosphodiesterase 3 inhibitor, reduces vascular inflammation and hypoxia, and prevents rupture of experimental abdominal aortic aneurysms.	Unno N. Tanaka H. Yata T. Kayama T. Yamanaka Y. Tsuyuki H. Sano M. Inuzuka K. Naruse E Takeuchi H	JVS-Vascular Science		Objective: Abdominal aortic aneurysm (AAA) is a chronic inflammatory disease, which frequently results in fatal rupture; however, no pharmacologic treatment exists to inhibit AAA growth and prevent rupture. In this study, we investigated whether K-134, a novel phosphodiesterase 3 inhibitor, could limit the progression and rupture of AAA using multiple experimental models. Method(s): A hypoperfusi…	https://www.sciencedirect.com/journal/jvs-vascular-science	(Unno, Tanaka, Yata, Kayama, Yamanaka, Tsuyuki, Sano, Inuzuka, Naruse) Division of Vascular Surgery, Hamamatsu University School of Medicine, Hamamatsu, Japan (Unno, Yata, Kayama, Yamanaka, Tsuyuki, Sano, Inuzuka, Naruse, Takeuchi) Second Department of Surgery, Hamamatsu University School of Medicine, Hamamatsu, Japan (Unno) Division of Vascular Surgery, Hamamatsu Medical Center, Hamamatsu, Japan	2020	https://dx.doi.org/10.1016/j.jvssci.2020.09.005	Journal	Abdominal aortic aneurysm Atherosclerosis Hypoxia K-134 Phosphodiesterase 3 inhibitor	LibKey Link		2025-04-10 06:39:37	6a4ad9fe-e322-423b-a29c-2c80a403b772	Embase_DR	c8b86574-9654-4740-8287-310786cdfb2e;f07fb032-2252-4776-8c0e-741fd078224d	Krystal Laing;Nela Fialova	2025-04-10 06:39:37;2025-04-10 06:39:37	Excluded;Excluded	Excluded
irrelevant	maternal exposure to exogenous compounds		9c7f421f-9f22-4cd8-8ab9-86bd849b4987	Impact of sex and age on the mevalonate pathway in the brain: A focus on effects induced by maternal exposure to exogenous compounds.	Tonini C. Segatto M Pallottini V	Metabolites		The mevalonate pathway produces cholesterol and other compounds crucial for numerous cellular processes. It is well known that age and sex modulate this pathway in the liver. Recently, similar effects were also noted in different brain areas, suggesting that alterations of the mevalonate pathway are at the root of marked sex-specific disparities in some neurodevelopmental disorders related to dis…	https://www.mdpi.com/2218-1989/10/8/304/pdf	(Tonini, Pallottini) Department of Science, Roma Tre University, Viale Marconi 446, Rome, Italy (Segatto) Department of Bioscience and Territory, University of Molise, Pesche, IS, Italy	2020	https://dx.doi.org/10.3390/metabo10080304	Journal	Ageing Brain Cholesterol Mevalonate pathway Sex	LibKey Link		2025-04-10 06:39:37	6a4ad9fe-e322-423b-a29c-2c80a403b772	Embase_DR	f07fb032-2252-4776-8c0e-741fd078224d;c8b86574-9654-4740-8287-310786cdfb2e	Nela Fialova;Krystal Laing	2025-04-11 13:56:32;2025-04-14 21:27:28	Excluded;Excluded	Excluded
irrelevant	T cell immunity and cerebrovascular inflammation in diet-induced obesity		478cf09f-a750-4be9-9704-6ced74f46ed4	Single-cell transcriptome profiling reveals heterogeneity of brain myeloid cells and unique subsets that regulate T cell immunity and cerebrovascular inflammation in diet-induced obesity.	Yu I.-C.I. Paraiso H.C. Kuo P.-C. Furnas D.J. Scoffield B.A. Weng W.-T. Sweazey R.D. Chang F.-L. Yen J -H	Journal of Immunology		Midlife obesity and type 2 diabetes mellitus (T2DM) are linked to decreased cognition and strong risk for Alzheimer's disease in late life. Previous studies show that obesity/T2DM is associated with a heightened state of neuroinflammation in aging mice. However, it remains unclear how diverse immune cell populations in the brain contribute to the cognitive decline. To address this, we fed middle-…	https://www.jimmunol.org/content/204/1_Supplement/69.4	(Yu, Paraiso, Kuo, Furnas, Scoffield, Weng, Sweazey, Chang, Yen) Indiana University, School of Medicine	2020		Journal		LibKey Link		2025-04-10 06:39:37	6a4ad9fe-e322-423b-a29c-2c80a403b772	Embase_DR	c8b86574-9654-4740-8287-310786cdfb2e;f07fb032-2252-4776-8c0e-741fd078224d	Krystal Laing;Nela Fialova	2025-04-11 18:11:59;2025-04-16 13:55:18	Excluded;Excluded	Excluded
irrelevant	conference abstract		c827b1e6-6e03-4f8c-8887-3a17d379cd39	apoE Isoform and Risk of Alzheimer Disease: Role of Abeta and the Lipid Peroxidation Product, HNE.	Butterfield D A	Free Radical Biology and Medicine		Inheritance of apolipoprotein E4 (APOE4) is a major risk factor for development of Alzheimer disease (AD). This lipoprotein, in contrast to apoE2, has arginine residues at positions 112 and 158 in place of cysteines in the latter isoform. In apoE3, the Cys at residue 158 is replaced by an arginine residue. This differential amino acid composition of the three genotypes of APOE have profound influ…		(Butterfield) University of Kentucky, Lexington, KY, United States	2020	https://dx.doi.org/10.1016/j.freeradbiomed.2020.10.290	Journal		LibKey Link		2025-04-10 06:39:37	6a4ad9fe-e322-423b-a29c-2c80a403b772	Embase_DR	f07fb032-2252-4776-8c0e-741fd078224d;c8b86574-9654-4740-8287-310786cdfb2e	Nela Fialova;Krystal Laing	2025-04-11 10:06:09;2025-04-14 20:08:24	Excluded;Excluded	Excluded
irrelevant	Chronic Myelomonocytic Leukemia		c1b51aef-ae9d-47e2-8c18-fe27eb26eef9	A First-in-Human (FIH) Phase 1 Study of the Anti-LILRB4 Antibody IO-202 in Relapsed/Refractory (R/R) Myelomonocytic and Monocytic Acute Myeloid Leukemia (AML) and R/R Chronic Myelomonocytic Leukemia (CMML).	DiNardo C.D. Pollyea D.A. Konopleva M. Hong K. Huang T. Song A. Wieland E. Woodard P. Liao C. Zhang C. Patel P.A Aribi A	Blood		Patients with myelomonocytic and monocytic AML are often resistant to current standards of care. LILRB4, an immunosuppressive myeloid checkpoint, is expressed in myelomonocytic and monocytic AML and CMML. Preclinical evaluation of a novel anti-LILRB4 IgG1 monoclonal antibody, IO-202, demonstrated 3 mechanisms of action: 1) activation of effector T-cells; 2) prevention of leukemic blast infiltrati…		(DiNardo) Department of Leukemia, The University of Texas MD Anderson Cancer Center, Houston, TX, United States (Pollyea) UCHealth University of Colorado Hospital, Aurora, CO, United States (Konopleva) Department of Leukemia, University of Texas, MD Anderson Cancer Center, Houston, TX, United States (Hong, Woodard) Immune-Onc Therapeutics, Inc., Palo Alto, CA, United States (Huang) Immune-Onc The…	2020	https://dx.doi.org/10.1182/blood-2020-137665	Journal		LibKey Link		2025-04-10 06:39:37	6a4ad9fe-e322-423b-a29c-2c80a403b772	Embase_DR	c8b86574-9654-4740-8287-310786cdfb2e;f07fb032-2252-4776-8c0e-741fd078224d	Krystal Laing;Nela Fialova	2025-04-10 06:39:37;2025-04-15 11:59:49	Excluded;Excluded	Excluded
irrelevant	book chapter		66d8db57-9226-4138-bb64-74c4c80e1837	Cerebral Small Vessel Disease (CSVD) - Lessons From the Animal Models.	Mustapha M. Nassir C.M.N.C.M. Aminuddin N. Safri A.A. Ghazali M M	Frontiers in Physiology		Cerebral small vessel disease (CSVD) refers to a spectrum of clinical and imaging findings resulting from pathological processes of various etiologies affecting cerebral arterioles, perforating arteries, capillaries, and venules. Unlike large vessels, it is a challenge to visualize small vessels in vivo, hence the difficulty to directly monitor the natural progression of the disease. CSVD might p…	http://www.frontiersin.org/Physiology/archive/	(Mustapha, Nassir, Aminuddin, Safri, Ghazali) Department of Neurosciences, School of Medical Sciences, Universiti Sains Malaysia, Kubang Kerian, Malaysia (Aminuddin) Department of Basic Medical Sciences, Kulliyyah of Pharmacy, International Islamic University Malaysia, Kuantan, Malaysia	2019	https://dx.doi.org/10.3389/fphys.2019.01317	Journal	animal models biomarkers cerebral small vessel disease (CSVD) systems biology therapeutic	LibKey Link		2025-04-10 06:39:37	6a4ad9fe-e322-423b-a29c-2c80a403b772	Embase_DR	c8b86574-9654-4740-8287-310786cdfb2e;f07fb032-2252-4776-8c0e-741fd078224d	Krystal Laing;Nela Fialova	2025-04-14 19:07:53;2025-04-25 10:53:14	Excluded;Excluded	Excluded
irrelevant	glioblastoma		2666b53b-c65b-4370-8973-d8720e239cf3	Crossing the blood-brain barrier: Development of molecular imaging nanoprobes for non-invasive diagnosis of glioblastoma.	Ruiz-Lopez E. Gonzalez-Gomez R. Torres-Herrero B. Schuhmacher A J	BMC Biotechnology		Glioblastoma (GBM) is the most prevalent and most aggressive brain tumor. Current techniques for GBM diagnosis -Magnetic Resonance Imaging- still being unaccurate and molecular imaging approaches are emmerging as non-invasive tools. Targeting of GBM with highly specific imaging probes allows non-invasive diagnosis, treatment stratification and monitoring of patients. Overexpressed GBM biomarkers …		(Ruiz-Lopez, Gonzalez-Gomez, Torres-Herrero, Schuhmacher) Aragon Health Research Institute (IIS ARAGON), Molecular Oncology Group, Zaragoza, Spain	2019	https://dx.doi.org/10.1159/000492307	Journal		LibKey Link		2025-04-10 06:39:37	6a4ad9fe-e322-423b-a29c-2c80a403b772	Embase_DR	f07fb032-2252-4776-8c0e-741fd078224d;c8b86574-9654-4740-8287-310786cdfb2e	Nela Fialova;Krystal Laing	2025-04-10 06:39:37;2025-04-10 07:09:17	Excluded;Excluded	Excluded
irrelevant	SMALL INTERFERING RNAS		7128f736-80f8-4c1c-b05f-50adda35d488	TARGETING APOLIPOPROTEIN E WITH TISSUE SPECIFIC SMALL INTERFERING RNAS.	Ferguson C. Grigorenko A. Alterman J. Hassler M. Coles A. Echeverria D. Rogaev E Khvorova A	Alzheimer's and Dementia		Background: While the exact pathophysiology of Alzheimer's disease (AD) is not fully understood, there is a genetic component to AD that makes it a potential candidate for treatment with gene therapy. One novel approach to gene therapy, RNA interference via small interfering RNA (siRNA), has proven effective in potently modulating gene expression. Specifically, targeting ApoE to achieve its silen…		(Ferguson, Alterman, Hassler, Coles, Echeverria, Khvorova) University of Massachusetts Medical School, Worcester, MA, United States (Grigorenko, Rogaev) Brudnick Neuropsychiatric Research Institute, Department of Psychiatry, University of Massachusetts Medical School, Worcester, MA, United States	2019	https://dx.doi.org/10.1016/j.jalz.2019.06.3090	Journal		LibKey Link		2025-04-10 06:39:37	6a4ad9fe-e322-423b-a29c-2c80a403b772	Embase_DR	c8b86574-9654-4740-8287-310786cdfb2e;f07fb032-2252-4776-8c0e-741fd078224d	Krystal Laing;Nela Fialova	2025-04-14 20:36:38;2025-04-17 08:40:17	Excluded;Excluded	Excluded
irrelevant	REGULATION OF MATRIX METALLOPEPTIDASE 9		7092722a-2b1b-43ff-a4dc-605f37153674	REGULATION OF MATRIX METALLOPEPTIDASE 9 BY APOLIPOPROTEIN E.	Ringland C	Alzheimer's and Dementia		Background: Alzheimer's disease (AD) is a neurodegenerative process characterized, in part, by an accumulation of the beta-amyloid (Abeta) protein in the brain and cerebrovasculature. Mounting evidence suggests the excessive accumulation of Abeta in the AD brain is the result of impaired Abeta clearance mechanisms such as dysfunctional Abeta transport at the blood-brain barrier (BBB). The BBB tra…		(Ringland) Roskamp Institute, Sarasota, FL, USA; Open University, Milton Keynes, United Kingdom	2019	https://dx.doi.org/10.1016/j.jalz.2019.06.4958	Journal		LibKey Link		2025-04-10 06:39:37	6a4ad9fe-e322-423b-a29c-2c80a403b772	Embase_DR	c8b86574-9654-4740-8287-310786cdfb2e;f07fb032-2252-4776-8c0e-741fd078224d	Krystal Laing;Nela Fialova	2025-04-10 06:39:37;2025-04-25 13:46:44	Excluded;Excluded	Excluded
irrelevant	huntingtons disease		ae985f4d-722b-4232-8ce9-00356f3eb929	Over-expression of hSREBP2 in astrocytes normalized brain cholesterol biosynthesis in a mouse model of Huntington's disease.	Birolini G. Verlengia G. Zentilin L. Giacca M. Simonato M. Cattaneo E Valenza M	GLIA		Huntington's disease (HD) is a genetic, adult-onset, neurodegenerative disorder caused by the expansion of the CAG tract in the gene encoding the huntingtin (HTT) protein. The main symptoms include motor, cognitive and psychiatric decline and they are associated with neuronal dysfunction, striatal atrophy and progressive loss of striatal and cortical neurons. One of the pathways affected in HD is…		(Birolini, Cattaneo, Valenza) Department of Biosciences, University of Milan, Milan, Italy (Birolini, Cattaneo, Valenza) Padiglione Invernizzi, National Institute of Molecular Genetics, Milan, Italy (Verlengia, Simonato) Department of Medical Sciences, University of Ferrara, Ferrara, Italy (Verlengia, Simonato) Division of Neuroscience, Vita-Salute San Raffaele University, Milan, Italy (Zentilin,…	2019	https://dx.doi.org/10.1002/glia.23675	Journal		LibKey Link		2025-04-10 06:39:37	6a4ad9fe-e322-423b-a29c-2c80a403b772	Embase_DR	f07fb032-2252-4776-8c0e-741fd078224d;c8b86574-9654-4740-8287-310786cdfb2e	Nela Fialova;Krystal Laing	2025-04-11 15:33:49;2025-04-14 21:00:57	Excluded;Excluded	Excluded
irrelevant	CXCL12 gene		a05123e1-c380-4a74-a0e6-b686dddf4e1a	Endothelial Atypical Chemokine Receptor-3 Is A Novel Driver Of Atherosclerosis.	Gencer S. van der Vorst E. Jansen Y. Bianchini M. Peters L. Muller M. Bayasgalan S. Megens R. Sohnlein O. Doring Y Weber C	Atherosclerosis		Background and Aims: Genome wide association studies revealed a strong association between the CXCL12 gene locus and cardiovascular diseases (CVD), highlighting its receptors CXCR4 and atypical chemokine receptor-3 (ACKR3) as targets for CVD research. Although CXCR4 is well studied in atherosclerosis, ACKR3's particular roles remain to be explicated. The aim of this project is to decipher the rol…		(Gencer, van der Vorst, Jansen, Bianchini, Peters, Muller, Bayasgalan, Megens, Sohnlein, Doring, Weber) Ludwig Maximilians Universitat Munchen, Institute for Cardiovascular Prevention, Munich, Germany	2019	https://dx.doi.org/10.1016/j.atherosclerosis.2019.06.051	Journal		LibKey Link		2025-04-10 06:39:37	6a4ad9fe-e322-423b-a29c-2c80a403b772	Embase_DR	c8b86574-9654-4740-8287-310786cdfb2e;f07fb032-2252-4776-8c0e-741fd078224d	Krystal Laing;Nela Fialova	2025-04-10 06:39:37;2025-04-10 06:39:37	Excluded;Excluded	Excluded
irrelevant	innate immunity		e38fb010-d71d-4b26-975c-36a549a58354	The oxysterol 25-hydroxycholesterol as a mediator and amplifier of neuroinflammation: Implications for neurodegenerative disorders.	Paul S	Neuropsychopharmacology		Background: The oxysterol 25-hydroxycholesterol (25HC) has been shown to be an important immunomodulator in peripheral hematopoietic cells, such as macrophages and lymphocytes. In the CNS, 25HC is synthesized from cholesterol via cholesterol 25-hydroxylase (CH25H), a cytochrome P450 enzyme expressed predominantly in microglia. 25HC is further metabolized by both astrocytes and oligodendrocytes (b…		(Paul) Karuna Pharmaceuticals, Boston, MA, United States	2019	https://dx.doi.org/10.1038/s41386-019-0544-z	Journal		LibKey Link		2025-04-10 06:39:37	6a4ad9fe-e322-423b-a29c-2c80a403b772	Embase_DR	f07fb032-2252-4776-8c0e-741fd078224d;c8b86574-9654-4740-8287-310786cdfb2e	Nela Fialova;Krystal Laing	2025-04-11 15:22:34;2025-04-14 20:34:55	Excluded;Excluded	Excluded
irrelevant	STRESS-INDUCED MAPK SIGNALING		cea67768-c458-42d1-82fd-a9edb7fe9a13	DISTINCT BASELINE AND STRESS-INDUCED MAPK SIGNALING RESPONSES CHARACTERIZE MICROGLIA IN ALZHEIMER'S DISEASE MODELS.	Weinstock L. Gao T. Raza S.A. Xiao H. Ramesha S. Levey A.I. Wood L Rangaraju S	Alzheimer's and Dementia		Background: Intracellular signaling within several pro-inflammatory pathways, including MAPK, STAT, and NFkB, strongly regulate microglial response to pathological conditions, mobilization, expression of pro-inflammatory factors, and phagocytic activity. These pathways are engaged by cell surface receptors (e.g., TLRs) and regulated by numerous intracellular feedback loops, any of which may be dy…		(Weinstock, Wood) Georgia Institute of Technology, Atlanta, GA, United States (Gao, Raza, Xiao, Ramesha, Rangaraju) Emory University, Atlanta, GA, United States (Levey) Emory University School of Medicine, Atlanta, GA, United States (Levey) Goizueta Alzheimer's Disease Research Center, Atlanta, GA, United States	2019	https://dx.doi.org/10.1016/j.jalz.2019.06.2612	Journal		LibKey Link		2025-04-10 06:39:37	6a4ad9fe-e322-423b-a29c-2c80a403b772	Embase_DR	c8b86574-9654-4740-8287-310786cdfb2e;f07fb032-2252-4776-8c0e-741fd078224d	Krystal Laing;Nela Fialova	2025-04-10 06:39:37;2025-04-15 14:31:51	Excluded;Excluded	Excluded
irrelevant	chronic mouse gloucoma		e7e21dd2-7d09-4d1f-ab1d-32f88382132e	Retinal microglia acquire a disease-associated transcriptome during neurodegeneration in chronic mouse glaucoma, which intensifies with neuroprotective complement inhibition.	Bosco A. Anderson S.R. Roberts J.M. Romero C.O. Steele M.R. Vetter M L	GLIA		Background: Microglia are activated in glaucoma, but we lack understanding of their role and functional state. They are also key effectors of complement signaling. Complement dysregulation is associated with early glaucoma, and C3-targeted complement inhibition (AAV2.CR2-Crry) is neuroprotective (Bosco et al. 2018, Molecular Therapy), but how microglia are involved is not known. Aim(s): We addres…		(Bosco, Anderson, Roberts, Romero, Steele, Vetter) Department of Neurobiology and Anatomy, University of Utah, Salt Lake City, United States	2019	https://dx.doi.org/10.1002/glia.23675	Journal		LibKey Link		2025-04-10 06:39:37	6a4ad9fe-e322-423b-a29c-2c80a403b772	Embase_DR	f07fb032-2252-4776-8c0e-741fd078224d;c8b86574-9654-4740-8287-310786cdfb2e	Nela Fialova;Krystal Laing	2025-04-10 06:39:37;2025-04-14 20:17:40	Excluded;Excluded	Excluded
irrelevant	K16ApoE peptide		4042d6f0-0cd1-4210-b84d-8f78ca3ea7da	K16APOE enhances abeta-associated 11C-PIB deposition and pet signal in APP/PS1 transgenic mice.	Brown D. Sarkar G. Decklever T. Curran G. Sarkar A. Schmeichel A. Swaminathan S. Kandimala K. Jenkins R. Burns T Lowe V	Neuro-Oncology		OBJECTIVE: The K16ApoE peptide enhances delivery of multiple agents across the blood-brain barrier (BBB). Transgenic mouse models are central to elucidating the underlying pathophysiology of Alzheimer's Disease (AD) and provide a system for evaluating novel therapeutic strategies. PET imaging plays a central clinical role in diagnosing human cases of AD but has had variable performance in mouse m…		(Brown, Sarkar, Decklever, Curran, Sarkar, Schmeichel, Jenkins, Burns, Lowe) Mayo Clinic, Rochester, MN, United States (Swaminathan, Kandimala) University of Minnesota, Minneapolis, MN, United States	2019	https://dx.doi.org/10.1093/neuonc/noz175.1175	Journal		LibKey Link		2025-04-10 06:39:37	6a4ad9fe-e322-423b-a29c-2c80a403b772	Embase_DR	c8b86574-9654-4740-8287-310786cdfb2e;f07fb032-2252-4776-8c0e-741fd078224d	Krystal Laing;Nela Fialova	2025-04-10 06:39:37;2025-04-10 06:39:37	Excluded;Excluded	Excluded
irrelevant	Cell-Specific Microrna-26b		a7673eef-3076-46e2-a0bf-b425c3b6d0d4	Micromanaging Atherosclerosis: Vascular Cell-Specific Microrna-26b Attenuates Atherosclerosis Development.	Peters L. Bidzhekov K. Jansen Y. Haberbosch M. Gencer S. Muller M. Bayasgalan S. Megens R. Doring Y. Weber C Van der Vorst E	Atherosclerosis		Background and Aims: Increasing evidence has shown that microRNAs (miRNAs) are fundamental players in atherosclerosis, but the exact role of various miRNAs remains to be elucidated. Preliminary, unpublished data showed that, with a distinctive 5-fold increase, miRNA-26b was the most highly expressed miRNA in human atherosclerotic plaque tissue compared to healthy vessels. Therefore, we aimed to d…		(Peters, Bidzhekov, Jansen, Haberbosch, Gencer, Muller, Bayasgalan, Megens, Doring, Weber, Van der Vorst) Ludwig Maximilian University, Institute for Cardiovascular Prevention, Munich, Germany	2019	https://dx.doi.org/10.1016/j.atherosclerosis.2019.06.137	Journal		LibKey Link		2025-04-10 06:39:37	6a4ad9fe-e322-423b-a29c-2c80a403b772	Embase_DR	f07fb032-2252-4776-8c0e-741fd078224d;c8b86574-9654-4740-8287-310786cdfb2e	Nela Fialova;Krystal Laing	2025-04-11 14:34:11;2025-04-14 20:17:45	Excluded;Excluded	Excluded
irrelevant	proteomic analysis in CD33rs3865444, INPP5Drs35349669, TREM2R47H, SORL1A528T, TREM2 KO and SORL1 KO hMGLs		8b90248a-7823-4736-84fd-1508a797cba8	Investigating roles for Alzheimer's disease-associated genetic variants in microglia.	Xu H	IBRO Reports		Many Alzheimer's disease (AD) risk genes are abundantly expressed in microglia. Cellular and genetic discrepancies in rodents and humans require human microglial models expressing AD-associated variants. Recently, we established isogenic human ES-derived microglia-like cell lines (hMGLs) harboring AD genetic variants, and curate an extensive transcriptomic and epigenetic atlas by RNAseq, ATAC/ChI…		(Xu) Sanford Burnham Prebys Medical Discovery Institute, La Jolla, United States	2019	https://dx.doi.org/10.1016/j.ibror.2019.07.111	Journal		LibKey Link		2025-04-10 06:39:37	6a4ad9fe-e322-423b-a29c-2c80a403b772	Embase_DR	c8b86574-9654-4740-8287-310786cdfb2e;f07fb032-2252-4776-8c0e-741fd078224d	Krystal Laing;Nela Fialova	2025-04-10 06:39:37;2025-04-24 12:58:19	Excluded;Excluded	Excluded
irrelevant	ABCA1 INDUCERS		5338b44e-87a2-4ded-93ba-df1a455db53f	DEVELOPMENT OF MULTIFUNCTIONAL ABCA1 INDUCERS AS ALZHEIMER'S DISEASE THERAPEUTICS.	Lewandowski C.T. Khan M.W. Karumudi B. Ben Aissa M. Lee S.H. Ladu M.J. Layden B.T. Thatcher G R	Alzheimer's and Dementia		Background: The apolipoprotein E (apoE) E4 allele, the strongest known risk factor for sporadic AD, detrimentally impacts multiple aspects of AD pathology, including cholesterol homeostasis, inflammation, insulin resistance, and amyloid pathology. Given such wide-ranging pathophysiology, along with repeated clinical trial failures of amyloid-targeting agents, new therapeutic candidates should be …		(Lewandowski, Karumudi, Ben Aissa, Lee, Thatcher) University of Illinois at Chicago, College of Pharmacy, Chicago, IL, United States (Khan, Ladu, Layden) University of Illinois at Chicago, College of Medicine, Chicago, IL, United States	2019	https://dx.doi.org/10.1016/j.jalz.2019.06.112	Journal		LibKey Link		2025-04-10 06:39:37	6a4ad9fe-e322-423b-a29c-2c80a403b772	Embase_DR	c8b86574-9654-4740-8287-310786cdfb2e;f07fb032-2252-4776-8c0e-741fd078224d	Krystal Laing;Nela Fialova	2025-04-10 07:08:05;2025-04-21 15:21:05	Excluded;Excluded	Excluded
irrelevant	mucopolysaccharidosis type II		0a79e498-0ad6-4f97-bef4-7f400b832c31	Brain-targeted stem cell gene therapy corrects mucopolysaccharidosis type II via multiple mechanisms.	Gleitz H.F.E. Liao A.Y. Cook J.R. Rowlston S.F. Forte G.M.A. D'Souza Z. O'Leary C. Holley R.J. Bigger B W	EMBO Molecular Medicine		The pediatric lysosomal storage disorder mucopolysaccharidosis type II is caused by mutations in IDS, resulting in accumulation of heparan and dermatan sulfate, causing severe neurodegeneration, skeletal disease, and cardiorespiratory disease. Most patients manifest with cognitive symptoms, which cannot be treated with enzyme replacement therapy, as native IDS does not cross the blood-brain barri…	http://embomolmed.embopress.org/	(Gleitz, Liao, Cook, Rowlston, Forte, D'Souza, O'Leary, Holley, Bigger) Stem Cell and Neurotherapies, Division of Cell Matrix Biology & Regenerative Medicine, Faculty of Biology, Medicine and Health, The University of Manchester, Manchester, United Kingdom	2018	https://dx.doi.org/10.15252/emmm.201708730	Journal	apolipoprotein E blood-brain barrier Hunter mucopolysaccharidosis type II stem cell gene therapy	LibKey Link		2025-04-10 06:39:37	6a4ad9fe-e322-423b-a29c-2c80a403b772	Embase_DR	c8b86574-9654-4740-8287-310786cdfb2e;f07fb032-2252-4776-8c0e-741fd078224d	Krystal Laing;Nela Fialova	2025-04-10 06:39:37;2025-04-25 10:33:04	Excluded;Excluded	Excluded
irrelevant	nanoparticles		04fd2d97-b754-43cb-b267-e1f2ff6b7a57	Artificial apolipoprotein corona enables nanoparticle brain targeting.	Dal Magro R. Albertini B. Beretta S. Rigolio R. Donzelli E. Chiorazzi A. Ricci M. Blasi P Sancini G	Nanomedicine: Nanotechnology, Biology, and Medicine		Many potential therapeutic compounds for brain diseases fail to reach their molecular targets due to the impermeability of the blood-brain barrier, limiting their clinical development. Nanotechnology-based approaches might improve compounds pharmacokinetics by enhancing binding to the cerebrovascular endothelium and translocation into the brain. Adsorption of apolipoprotein E4 onto polysorbate 80…		(Dal Magro, Sancini) School of Medicine and Surgery, Nanomedicine Center, Neuroscience Center, University of Milano-Bicocca, Monza, Italy (Albertini, Ricci) Department of Pharmaceutical Sciences, University of Perugia, Perugia, Italy (Beretta) School of Medicine and Surgery, University of Milano-Bicocca, Monza, Italy (Rigolio, Donzelli, Chiorazzi) School of Medicine and Surgery, Neuroscience Cent…	2018	https://dx.doi.org/10.1016/j.nano.2017.11.008	Journal	Apolipoprotein E4 Blood brain barrier Brain targeting Lipid nanoparticles Protein corona	LibKey Link		2025-04-10 06:39:37	6a4ad9fe-e322-423b-a29c-2c80a403b772	Embase_DR	f07fb032-2252-4776-8c0e-741fd078224d;c8b86574-9654-4740-8287-310786cdfb2e	Nela Fialova;Krystal Laing	2025-04-10 15:21:16;2025-04-11 18:22:54	Excluded;Excluded	Excluded
irrelevant	GJA1 (connexin43)		b8a9f6c9-7eee-4c91-bd07-f8a2733894d7	GJA1 (connexin43) is a key regulator of Alzheimer's disease pathogenesis.	Kajiwara Y. Wang E. Wang M. Sin W.C. Brennand K.J. Schadt E. Naus C.C. Buxbaum J Zhang B	Acta neuropathologica communications		GJA1 (connexin43) has been predicted as the top key driver of an astrocyte enriched subnetwork associated with Alzheimer's disease (AD). In this study, we comprehensively examined GJA1 expression across 29 transcriptomic and proteomic datasets from post-mortem AD and normal control brains. We demonstrated that GJA1 was strongly associated with AD amyloid and tau pathologies and cognitive function…		(Kajiwara, Brennand, Buxbaum) Department of Psychiatry, Icahn School of Medicine at Mount Sinai, New York, NY, 10029, USA (Kajiwara) South San FranciscoCAUnited States (Wang, Wang, Brennand, Schadt, Zhang) Department of Genetics and Genomic Sciences, Icahn School of Medicine at Mount Sinai, New York, NY, 10029, USA (Wang, Wang, Schadt, Buxbaum, Zhang) Mount Sinai Center for Transformative Disease…	2018	https://dx.doi.org/10.1186/s40478-018-0642-x	Journal	Alzheimer's disease amyloidbeta Astrocyte connexin43 Cx43 Gene networks GJA1	LibKey Link		2025-04-10 06:39:37	6a4ad9fe-e322-423b-a29c-2c80a403b772	Embase_DR	c8b86574-9654-4740-8287-310786cdfb2e;f07fb032-2252-4776-8c0e-741fd078224d	Krystal Laing;Nela Fialova	2025-04-14 20:29:57;2025-04-17 09:47:57	Excluded;Excluded	Excluded
irrelevant	nanoparticles		c165ea92-d029-4ca4-ae35-78ef9e6f5f7e	In Vivo Introduction of mRNA Encapsulated in Lipid Nanoparticles to Brain Neuronal Cells and Astrocytes via Intracerebroventricular Administration.	Tanaka H. Nakatani T. Furihata T. Tange K. Nakai Y. Yoshioka H. Harashima H Akita H	Molecular Pharmaceutics		Gene therapy is a promising strategy for curing certain types of brain diseases. Supplementation of therapeutic proteins such as aromatic amino acid decarboxylase (AADC) or nerve growth factor (NGF) have been reported to be successful examples of such treatments. However, there are safety concerns because these systems are based on virus-based gene vectors. A safe and efficient artificial carrier…	http://pubs.acs.org/journal/mpohbp	(Tanaka, Akita) Graduate School of Pharmaceutical Sciences, Chiba University, Inohana 1-8-1, Chuo-ku, Chiba City, Chiba, Japan (Nakatani, Harashima) Faculty of Pharmaceutical Sciences, Hokkaido University, Kita 12 Nishi 6, Sapporo City, Hokkaido, Japan (Furihata) Department of Pharmacology, Graduate School of Medicine, Chiba University, Inohana 1-8-1, Chuo-ku, Chiba City, Chiba, Japan (Tange, Nak…	2018	https://dx.doi.org/10.1021/acs.molpharmaceut.7b01084	Journal	brain lipid mRNA delivery nanoparticles	LibKey Link		2025-04-10 06:39:37	6a4ad9fe-e322-423b-a29c-2c80a403b772	Embase_DR	f07fb032-2252-4776-8c0e-741fd078224d;c8b86574-9654-4740-8287-310786cdfb2e	Nela Fialova;Krystal Laing	2025-04-10 06:39:37;2025-04-14 21:20:39	Excluded;Excluded	Excluded
irrelevant	wrong study design, wrong animal model (APPSWE/PS1DELTAE9 transgenic mice)		0870cd1f-d42b-4e9c-8252-daefbfb0e0e0	Diverse protein profiles in CNS myeloid cells and CNS tissue from lipopolysaccharide- and vehicle-injected APPSWE/PS1DELTAE9 transgenic mice implicate cathepsin Z in alzheimer's disease.	Thygesen C. Ilkjaer L. Kempf S.J. Hemdrup A.L. von Linstow C.U. Babcock A.A. Darvesh S. Larsen M.R Finsen B	Frontiers in Cellular Neuroscience		Neuroinflammation, characterized by chronic activation of the myeloid-derived microglia, is a hallmark of Alzheimer's disease (AD). Systemic inflammation, typically resulting from infection, has been linked to the progression of AD due to exacerbation of the chronic microglial reaction. However, the mechanism and the consequences of this exacerbation are largely unknown. Here, we mimicked systemi…	https://www.frontiersin.org/articles/10.3389/fncel.2018.00397/xml/nlm	(Thygesen, Ilkjaer, von Linstow, Babcock, Finsen) Department of Neurobiology, Institute of Molecular Medicine, University of Southern Denmark, Odense, Denmark (Thygesen, Kempf, Hemdrup, Larsen) Department of Biochemistry and Molecular Biology, University of Southern Denmark, Odense, Denmark (Thygesen, Finsen) Brain Research - Inter-Disciplinary Guided Excellence, Department of Clinical Research, …	2018	https://dx.doi.org/10.3389/fncel.2018.00397	Journal	Alzheimer's disease Amyloid precursor protein Apolipoprotein E Cathepsin Z Microglia Perivascular cells Quantitative proteomics Systemic inflammation	LibKey Link		2025-04-10 06:39:37	6a4ad9fe-e322-423b-a29c-2c80a403b772	Embase_DR	f07fb032-2252-4776-8c0e-741fd078224d;c8b86574-9654-4740-8287-310786cdfb2e	Nela Fialova;Krystal Laing	2025-04-10 06:39:37;2025-04-11 19:24:01	Excluded;Excluded	Excluded
irrelevant	peripheral apoE isoforms have differential effects on CNS function		dbc249a0-fa75-4291-b33a-fb5cbfa60514	Peripheral ApoE impacts CNS cognition and Alzheimer's pathways.	Liu C.-C. Chen Y. Zhao N. Fu Y. Ren Y. Qiao W. Wang N. Rogers J. Zhao J. Linares C.M. Knight J. Felton L. Kurti A. Fryer J. Asmann Y.W. Kim B Bu G	Molecular Neurodegeneration		Background The 4 allele of the apolipoprotein E (APOE) gene is the strongest genetic risk factor for lateonset Alzheimer's disease (AD) [1]. ApoE4 promotes Abeta aggregation and deposition and is associated with impaired brain lipid homeostasis, glucose metabolism, vascular functions and increased neuroinflammation [2,3]. Thus, understanding the pathobiology of apoE4 represents a great opportunit…		(Liu, Chen, Zhao, Fu, Qiao, Wang, Rogers, Zhao, Linares, Knight, Felton, Kurti, Fryer, Kim, Bu) Department of Neuroscience, Mayo Clinic, Jacksonville, FL, United States (Ren, Asmann) Division of Biomedical Statistics and Informatics, Department of Health Sciences Research, Mayo Clinic, Jacksonville, FL, United States	2018	https://dx.doi.org/10.1186/s13024-019-0328-2	Journal		LibKey Link		2025-04-10 06:39:37	6a4ad9fe-e322-423b-a29c-2c80a403b772	Embase_DR	f07fb032-2252-4776-8c0e-741fd078224d;c8b86574-9654-4740-8287-310786cdfb2e	Nela Fialova;Krystal Laing	2025-04-10 06:39:37;2025-04-14 21:37:55	Excluded;Excluded	Excluded
irrelevant	properties of the aorta		a3fa6114-5f8a-4d16-ad30-29040c24b20c	Mice expressing human apolipoprotein E4e exhibit altered thoracic ascending aortic elastic properties.	Talley N. Jones T.B. Alexander T. Vallejo-Elias J Esfandiarei M	FASEB Journal		Alzheimer's disease (AD) is characterized with the progressive loss of cognitive abilities that typically presents in the elderly population, therefore most research has focused primarily on the brain. Hypertension, obesity and atherosclerosis are often comorbidities that present with AD patients. Per the American Heart Association, by 2035 nearly half of the US population will suffer from some t…	https://www.fasebj.org/doi/10.1096/fasebj.2018.32.1_supplement.517.3	(Talley, Jones, Alexander, Vallejo-Elias, Esfandiarei) Midwestern University, Glendale, AZ, United States	2018		Journal		LibKey Link		2025-04-10 06:39:37	6a4ad9fe-e322-423b-a29c-2c80a403b772	Embase_DR	c8b86574-9654-4740-8287-310786cdfb2e;f07fb032-2252-4776-8c0e-741fd078224d	Krystal Laing;Nela Fialova	2025-04-14 20:09:26;2025-04-21 08:38:32	Excluded;Excluded	Excluded
irrelevant	conference abstract		e0ec09cc-3113-4053-8054-181d5c98bf30	119th Meeting of the British Neuropathological Society Institute of Child health, Epilepsy Neuropathology Symposium.	Anonymous	Neuropathology and Applied Neurobiology		The proceedings contain 67 papers. The topics discussed include: biochemical assessment of severity and mechanisms of white matter injury in human post-mortem white matter in neuroradiologically documented small vessel disease; white matter microglial pathology in post-stroke survivors and dementia; pathways of communication between CSF and the brain parenchyma; hippocampal pathology and effects …			2018		Journal		LibKey Link		2025-04-10 06:39:37	6a4ad9fe-e322-423b-a29c-2c80a403b772	Embase_DR	f07fb032-2252-4776-8c0e-741fd078224d;c8b86574-9654-4740-8287-310786cdfb2e	Nela Fialova;Krystal Laing	2025-04-11 15:45:56;2025-04-14 21:51:29	Excluded;Excluded	Excluded
irrelevant	Systemic lupus erythematosus (SLE)		da6ca10a-9237-484d-8a0f-f3cd6635cd58	Evidence of a common microglial signature in models of 'neuropsychiatric symptoms of systemic lupus erythematosus'.	Makinde H.M. Mike E.V. Winter D.R. Putterman C. Cuda C M	Arthritis and Rheumatology		Background/Purpose: Systemic lupus erythematosus (SLE) is a complex autoimmune syndrome affecting multiple organs, including the brain. More than 60% of patients experience neuropsychiatric symptoms of SLE (NPSLE) that often occur early in disease and go undiagnosed. Despite the devastating impact of NPSLE on health-related quality of life, the underlying disease mechanisms are unknown. Microglia…		(Makinde) Northwestern University, Feinberg School of Medicine, Chicago, IL, United States (Mike) Albert Einstein College of Medicine, Bronx, NY, United States (Winter, Cuda) Department of Medicine, Northwestern University, Feinberg School of Medicine, Chicago, IL, United States (Putterman) Division of Rheumatology, Albert Einstein College of Medicine, Bronx, NY, United States	2018	https://dx.doi.org/10.1002/art.40700	Journal		LibKey Link		2025-04-10 06:39:37	6a4ad9fe-e322-423b-a29c-2c80a403b772	Embase_DR	c8b86574-9654-4740-8287-310786cdfb2e;f07fb032-2252-4776-8c0e-741fd078224d	Krystal Laing;Nela Fialova	2025-04-10 07:10:25;2025-04-25 09:28:47	Excluded;Excluded	Excluded
irrelevant	conference abstract		8aed08c4-1d91-49dd-9026-76a4a3860b27	5th International Conference on Molecular Neurodegeneration: Overlapping Pathologies and Common Mechanisms.	Anonymous	Molecular Neurodegeneration		The proceedings contain 166 papers. The topics discussed include: interactive pathological processes and their time course in Alzheimer's disease as revealed by PET imaging; propagation and maturation of Alzheimer's disease-related pathology; blood-brain-barrier: structure, function and pathology; mapping a phenotype to APOE4 in humans; pathogenic and therapeutic pathways in a mouse model of reti…			2018		Journal		LibKey Link		2025-04-10 06:39:37	6a4ad9fe-e322-423b-a29c-2c80a403b772	Embase_DR	c8b86574-9654-4740-8287-310786cdfb2e;f07fb032-2252-4776-8c0e-741fd078224d	Krystal Laing;Nela Fialova	2025-04-10 06:39:37;2025-04-25 10:18:22	Excluded;Excluded	Excluded
irrelevant	drug-delivery into experimental brain metastases		404896a1-c51d-46ca-8786-bcb3b7a2d159	The good drug, the bad barrier and the handy peptide: Improved treatment of experimental melanoma brain metastases using a synthetic peptide.	Aasen S.N. Espedal H. Holte C.F. Keunen O. Karlsen T.V. Tenstad O. Baghirov H. Olberg D.E. Bjerkvig R. Sarkar G Thorsen F	Cancer Research		Patients with brain metastases usually have a poor prognosis. Regardless of the constant progress in novel drug establishments, a crucial obstacle is the delivery of drugs across the blood brain barrier (BBB) and into the metastatic neoplasms. Different study designs to achieve temporary BBB opening have previously been studied. Here, we describe a synthetic peptide termed K16ApoE, which is able …	http://cancerres.aacrjournals.org/content/78/13_Supplement/LB-314	(Aasen) Haukeland University Hospital, Bergen, Norway (Espedal, Holte, Karlsen, Tenstad, Bjerkvig, Thorsen) University of Bergen, Bergen, Norway (Keunen) Luxembourg Institute of Health, Luxembourg (Baghirov) NTNU, Trondheim, Norway (Olberg) University of Oslo, Oslo, Norway (Sarkar) Mayo Foundation for Medical Education and Research, Rochester, MN, United States	2018	https://dx.doi.org/10.1158/1538-7445.AM2018-LB-314	Journal		LibKey Link		2025-04-10 06:39:37	6a4ad9fe-e322-423b-a29c-2c80a403b772	Embase_DR	c8b86574-9654-4740-8287-310786cdfb2e;f07fb032-2252-4776-8c0e-741fd078224d	Krystal Laing;Nela Fialova	2025-04-14 19:12:41;2025-04-28 10:20:02	Excluded;Excluded	Excluded
irrelevant	ABCA1 AGONISTS (TSAAGS)		4a67140b-aec9-453c-9de5-f4848ea9979f	OPTIMIZATION OF TISSUE-SELECTIVE ABCA1 AGONISTS (TSAAGS) AS AN EFFECTIVE AND TOLERATED THERAPY FOR ALZHEIMER'S DISEASE.	Ben Aissa M. Lee S.H. Lewandowski C.T. LaDu M.J. Thatcher G R	Alzheimer's and Dementia		Background: Alzheimer's disease and related dementia (ADRD) is a multifactorial disease presenting a challenge to drug discovery. The greatest known risk factor is the APOE4-allele with 50% and 90% risk factors for heterozygotes and homozygotes, respectively. In the brain, ABCA1 initiates the assembly of apolipoprotein E (ApoE) containing lipoprotein-particles that transport lipids throughout the…		(Ben Aissa, Lee, Lewandowski, Thatcher) University of Illinois at Chicago, College of Pharmacy, Chicago, IL, United States (LaDu) University of Illinois at Chicago, Chicago, IL, United States	2018	https://dx.doi.org/10.1016/j.jalz.2018.06.3026	Journal		LibKey Link		2025-04-10 06:39:37	6a4ad9fe-e322-423b-a29c-2c80a403b772	Embase_DR	f07fb032-2252-4776-8c0e-741fd078224d;c8b86574-9654-4740-8287-310786cdfb2e	Nela Fialova;Krystal Laing	2025-04-10 06:39:37;2025-04-10 07:09:23	Excluded;Excluded	Excluded
irrelevant	MICROGLIA-EXPRESSED GENE GMIP		996a2af1-1f16-40e8-aab5-5efd629a806b	STOP-GAIN VARIANT IN MICROGLIA-EXPRESSED GENE GMIP IS ASSOCIATED WITH EARLY-ONSET ALZHEIMER'S DISEASE.	Khan R.R. Altmann A. Napolioni V. Kim Y. Guerreiro R. Bras J.T. Carmona S. Pereira M. Santana I. Hardy J. Mead S. Cruchaga C. Fernandez M.V. Holstege H. Van der Flier W.M. Hulsman M. Van der Lee S.J. Chen Y. Bis J.C. Launer L.J. van Duijn C.M. Naj A.C. Schellenberg G.D. Coppola G. Chen J.A. Seshadri S. Nicholas Cochran J. Myers R. Geier E.G. Yokoyama J.S. Rabinovici G.D. Miller B.L. Kramer J.H. K…	Alzheimer's and Dementia		Background: Missing heritability in Alzheimer's disease (AD) remains a substantial challenge, despite efforts to pinpoint genetic contributors using genome-wide approaches. Rare risk variants are an understudied and potentially critical component of AD genetic architecture. In this study, we investigate the role of rare functional variants in an enriched, early-onset AD cohort. Method(s): We cura…		(Khan) Stanford University School of Medicine, Stanford, CA, United States (Altmann) Translational Imaging Group, Centre for Medical Image Computing, University College London, London, United Kingdom (Napolioni, Kim, Han, Greicius) Stanford University, Stanford, CA, United States (Guerreiro, Bras) UK Dementia Research Institute at UCL, London, United Kingdom (Carmona) UCL Institute of Neurology, …	2018	https://dx.doi.org/10.1016/j.jalz.2018.07.061	Journal		LibKey Link		2025-04-10 06:39:37	6a4ad9fe-e322-423b-a29c-2c80a403b772	Embase_DR	f07fb032-2252-4776-8c0e-741fd078224d;c8b86574-9654-4740-8287-310786cdfb2e	Nela Fialova;Krystal Laing	2025-04-10 06:39:37;2025-04-11 18:22:57	Excluded;Excluded	Excluded
irrelevant	conference abstract		4eaf0b41-8fbe-4ac8-8ce0-ea95b00a3621	APOE4 CONDITIONALLY EXPRESSED IN CEREBROVASCULATURE IMPAIRS ENDOTHELIAL FUNCTIONS AND INDUCES COGNITIVE DEFICITS.	Yamazaki Y. Liu C.-C. Oue H. Kurti A. Yamazaki A. Fryer J.D. Kanekiyo T Bu G	Alzheimer's and Dementia		Background: The epsilon4 allele of the apolipoprotein E (APOE) gene is the strongest genetic risk factor for late-onset Alzheimer's disease (AD) among its three polymorphic alleles (epsilon2, epsilon3 and epsilon4). In addition to inhibiting amyloid-beta clearance and promoting its aggregation and deposition, substantial evidence suggests that apoE4, the corresponding protein of APOE4, also disru…		(Yamazaki, Liu, Oue, Kurti, Yamazaki, Fryer, Kanekiyo) Mayo Clinic College of Medicine, Jacksonville, FL, United States (Bu) Mayo Clinic, Jacksonville, FL, United States	2018	https://dx.doi.org/10.1016/j.jalz.2018.06.2468	Journal		LibKey Link		2025-04-10 06:39:37	6a4ad9fe-e322-423b-a29c-2c80a403b772	Embase_DR	c8b86574-9654-4740-8287-310786cdfb2e;f07fb032-2252-4776-8c0e-741fd078224d	Krystal Laing;Nela Fialova	2025-04-10 06:39:37;2025-04-21 14:39:35	Excluded;Excluded	Excluded
irrelevant	review		3ee0a590-be9c-44cc-8797-813d4efc6678	Alzheimer's disease: A matter of blood-brain barrier dysfunction?.	Montagne A. Zhao Z. Zlokovic B V	Journal of Experimental Medicine		The blood-brain barrier (BBB) keeps neurotoxic plasma-derived components, cells, and pathogens out of the brain. An early BBB breakdown and/or dysfunction have been shown in Alzheimer's disease (AD) before dementia, neurodegeneration and/or brain atrophy occur. However, the role of BBB breakdown in neurodegenerative disorders is still not fully understood. Here, we examine BBB breakdown in animal…	http://jem.rupress.org/content/jem/214/11/3151.full.pdf	(Montagne, Zhao, Zlokovic) Zilkha Neurogenetic Institute, Keck School of Medicine, University of Southern California, Los Angeles, Los Angeles, CA, United States (Montagne, Zhao, Zlokovic) Department of Physiology and Neuroscience, Keck School of Medicine, University of Southern California, Los Angeles, Los Angeles, CA, United States	2017	https://dx.doi.org/10.1084/jem.20171406	Journal		LibKey Link		2025-04-10 06:39:37	6a4ad9fe-e322-423b-a29c-2c80a403b772	Embase_DR	f07fb032-2252-4776-8c0e-741fd078224d;c8b86574-9654-4740-8287-310786cdfb2e	Nela Fialova;Krystal Laing	2025-04-10 06:39:37;2025-04-10 19:54:34	Excluded;Excluded	Excluded
irrelevant	nanoparticles		4eba591f-8a20-4128-8d50-b9c8b5dfbf25	ApoE-modified solid lipid nanoparticles: A feasible strategy to cross the blood-brain barrier.	Dal Magro R. Ornaghi F. Cambianica I. Beretta S. Re F. Musicanti C. Rigolio R. Donzelli E. Canta A. Ballarini E. Cavaletti G. Gasco P Sancini G	Journal of Controlled Release		Solid lipid nanoparticles (SLN) are colloidal drug delivery systems characterized by higher entrapment efficiency, good scalability of the preparation process and increased sustained prolonged release of the payload compared to other nanocarriers. The possibility to functionalize the surface of SLN with ligands to achieve a site specific targeting makes them attractive to overcome the limited blo…	https://www.elsevier.com/locate/jconrel	(Dal Magro, Re, Sancini) Nanomedicine Center, Neuroscience Center, School of Medicine and Surgery, University of Milano-Bicocca, via Cadore 48, Monza, MB, Italy (Ornaghi, Cambianica, Beretta) School of Medicine and Surgery, University of Milano-Bicocca, via Cadore 48, Monza, MB, Italy (Musicanti, Gasco) Nanovector S.r.l., via Livorno, 60, Torino, TO, Italy (Rigolio, Donzelli, Canta, Ballarini, Ca…	2017	https://dx.doi.org/10.1016/j.jconrel.2017.01.039	Journal	ApoE-derived peptide Blood-brain barrier Brain targeting Pulmonary administration Solid lipid nanoparticles	LibKey Link		2025-04-10 06:39:37	6a4ad9fe-e322-423b-a29c-2c80a403b772	Embase_DR	f07fb032-2252-4776-8c0e-741fd078224d;c8b86574-9654-4740-8287-310786cdfb2e	Nela Fialova;Krystal Laing	2025-04-10 06:39:37;2025-04-11 18:39:17	Excluded;Excluded	Excluded
irrelevant	nanoparticles		16c6eb10-da81-4a67-948b-1d9fcbddd889	Novel functionalization strategies of polymeric nanoparticles as carriers for brain medications.	Portioli C. Bovi M. Benati D. Donini M. Perduca M. Romeo A. Dusi S. Monaco H.L Bentivoglio M	Journal of Biomedical Materials Research - Part A		For targeted brain delivery, nanoparticles (NPs) should bypass the blood-brain barrier (BBB). Novel functionalization strategies, based on low-density lipoprotein receptor (LDLR) binding domain, have been here tested to increase the brain targeting efficacy of poly d,l-lactic-co-glycolic acid (PLGA) NPs, biodegradable and suited for biomedical applications. Custom-made PLGA NPs were functionalize…	http://onlinelibrary.wiley.com/journal/10.1002/(ISSN)1552-4965	(Portioli, Benati, Bentivoglio) Department of Neuroscience, Biomedicine and Movement Sciences, University of Verona, Verona, Italy (Bovi, Perduca, Monaco) Department of Biotechnology, University of Verona, Verona, Italy (Donini, Dusi) Department of Medicine, University of Verona, Verona, Italy (Romeo) Department of Computer Science, University of Verona, Verona, Italy	2017	https://dx.doi.org/10.1002/jbm.a.35961	Journal	apolipoprotein E brain delivery functionalized PLGA nanoparticles immune response lipocalin type prostaglandin D synthase	LibKey Link		2025-04-10 06:39:37	6a4ad9fe-e322-423b-a29c-2c80a403b772	Embase_DR	c8b86574-9654-4740-8287-310786cdfb2e;f07fb032-2252-4776-8c0e-741fd078224d	Krystal Laing;Nela Fialova	2025-04-10 06:39:37;2025-04-10 06:39:37	Excluded;Excluded	Excluded
irrelevant	Glucocorticoid-induced tumor necrosis factor receptor family-related protein (GITR)-		253bb94f-7c8c-4cc5-a219-47ab81a551d1	Gitr activation promotes regulatory CD4+ T-cell responses and stimulates leukocyte recruitment in atherosclerotic plaques.	Shami A. Meiler S. Winkels H. Gerdes N Lutgens E	Arteriosclerosis, Thrombosis, and Vascular Biology		Glucocorticoid-induced tumor necrosis factor receptor family-related protein (GITR)-a costimulatory molecule-is expressed on CD4(+) effector memory T cells and regulatory T cells as well as antigen-presenting cells and mast cells; while its ligand (GITRL) is mainly found on antigen-presenting cells and endothelial cells. However, the definitive role of GITR in atherosclerosis is not fully underst…		(Shami, Lutgens) Academic Med Cntr, Univ of Amsterdam, Amsterdam, Netherlands (Meiler, Winkels, Gerdes) Institute for Cardiovascular Prevention (IPEK), Ludwig-Maximilians Univ Munich, Munich, Germany	2017		Journal		LibKey Link		2025-04-10 06:39:37	6a4ad9fe-e322-423b-a29c-2c80a403b772	Embase_DR	c8b86574-9654-4740-8287-310786cdfb2e;f07fb032-2252-4776-8c0e-741fd078224d	Krystal Laing;Nela Fialova	2025-04-10 06:39:37;2025-04-10 06:39:37	Excluded;Excluded	Excluded
irrelevant	drug delivery		48be9fe2-ca16-4bac-9752-dfac579ef7ed	The peptide transporter K16ApoE increases drug delivery across the blood brain barrier in an experimental animal model of melanoma brain metastases.	Aasen S.N. Espedal H. Keunen O. Holte C.F. Baghirov H. Bjerkvig R. Karlsen T.V. Tenstad O. Olberg D.E. Sarkar G. Jenkins R.B Thorsen F	Cancer Research		Introduction: Patients with brain metastases await a dismal prognosis. Regardless of the continuous progress in drug development, a major problem is the delivery of drugs across the blood brain barrier (BBB) and into the metastatic neoplasms. The BBB excludes almost all compounds, in particular highly charged, hydrophilic or large compounds, and most of the current chemotherapeutic agents are thu…	http://cancerres.aacrjournals.org/content/77/13_Supplement/2865	(Aasen) Haukeland University Hospital, Bergen, Norway (Espedal, Holte, Bjerkvig, Karlsen, Tenstad, Olberg, Thorsen) University of Bergen, Bergen, Norway (Keunen) Luxembourg Institute of Health, Luxembourg, Luxembourg (Baghirov) Norwegian University of Science and Technology, Trondheim, Norway (Sarkar) Oslo University Hospital, Oslo, Norway (Jenkins) Mayo Clinic, Rochester, MN, United States	2017	https://dx.doi.org/10.1158/1538-7445.AM2017-2865	Journal		LibKey Link		2025-04-10 06:39:37	6a4ad9fe-e322-423b-a29c-2c80a403b772	Embase_DR	c8b86574-9654-4740-8287-310786cdfb2e;f07fb032-2252-4776-8c0e-741fd078224d	Krystal Laing;Nela Fialova	2025-04-10 06:39:37;2025-04-10 06:39:37	Excluded;Excluded	Excluded
irrelevant	nanoparticles		2c7de025-2dec-4957-94c8-72249324e18d	Novel insights into the transcytosis of protein-based nanoparticles: A possible strategy for brain penetrant ERT.	Begley D. Drndarski S Iltzsche A	Journal of Inborn Errors of Metabolism and Screening		Human serum albumin (HSA) nanoparticles, modified with apolipoprotein E (ApoE) or a polysorbate-80 coating, cross the blood-brain barrier (BBB) in vivo and are widely distributed in the brain after an intravenous injection. These nanoparticles are biodegradable and nonantigenic. Electron microscopy showed the brain intracellular localization of the surface-modified nanoparticles 15 minutes after …		(Begley, Drndarski, Iltzsche) Kings College London, London, United Kingdom	2017	https://dx.doi.org/10.1177/2326409817722292	Journal		LibKey Link		2025-04-10 06:39:37	6a4ad9fe-e322-423b-a29c-2c80a403b772	Embase_DR	c8b86574-9654-4740-8287-310786cdfb2e;f07fb032-2252-4776-8c0e-741fd078224d	Krystal Laing;Nela Fialova	2025-04-11 18:23:15;2025-04-21 12:25:26	Excluded;Excluded	Excluded
irrelevant	conference abstract		8bf865cc-e77d-47dc-a694-508aba0b55e6	Using APOE targeted replacement mice to probe APOE4 function.	Michaelson D	Brain and Neuroscience Advances		Alzheimer's disease (AD) can not be treated effectively. Since AD is heterogeneous a possible novel approach to this problem is to focus on sub populations of AD patients which share common genetic risk factors. Apolipoprotein E4 (apoE4) is the most prevalent genetic risk factor for AD. More than half of the AD patients express apoE4 and it increases the risk for AD by advancing the age of onset …		(Michaelson) Tel Aviv University, Israel	2017	https://dx.doi.org/10.1177/2398212817705279	Journal		LibKey Link		2025-04-10 06:39:37	6a4ad9fe-e322-423b-a29c-2c80a403b772	Embase_DR	c8b86574-9654-4740-8287-310786cdfb2e;f07fb032-2252-4776-8c0e-741fd078224d	Krystal Laing;Nela Fialova	2025-04-10 20:04:35;2025-04-25 10:50:31	Excluded;Excluded	Excluded
irrelevant	nanoparticles		8f71392e-b4bc-4db2-8003-2492d5b6ed9e	Nanoparticles at the neurovascular unit: In vitro and in vivo studies to assess the blood-brain barrier permeability and function.	Forcaia G. Dal Magro R. Cesana E. Albertini B. Blasi P. Re F Sancini G	Acta Physiologica		The brain is always confronted with the dilemma of the protection from noxious substances from the blood and the delivery of vital metabolites. Endothelial cells, forming together with other cells the blood-brain barrier (BBB), are known as the "gatekeepers" of this trafficking. It is known that many common drugs cannot cross the BBB in appreciable concentrations, thus decreasing the rate of poss…		(Forcaia, Dal Magro, Cesana, Re, Sancini) University of Milan Bicocca, School of Medicine and Surgery, Monza, Italy (Albertini, Blasi) University of Perugia, Department of Pharmaceutical Sciences, Perugia, Italy	2017		Journal		LibKey Link		2025-04-10 06:39:37	6a4ad9fe-e322-423b-a29c-2c80a403b772	Embase_DR	c8b86574-9654-4740-8287-310786cdfb2e;f07fb032-2252-4776-8c0e-741fd078224d	Krystal Laing;Nela Fialova	2025-04-10 06:39:37;2025-04-17 08:42:28	Excluded;Excluded	Excluded
irrelevant	role of CTRP5 in modulating transcytosis and oxidation of LDL		33f2ab5c-db92-4067-8cd7-33b54d55688e	C1q/TNFrelated protein 5 promotes oxidation of low-density lipoprotein during transcytosis across endothelial monolayers by increasing 12/15-lipoxygenase.	Li C. Chen J.W. Shen Y. Liu Z.H. Zhang R.Y. Shen W.F. Lu L. Wang X Q	Circulation		Background: Increased transcytosis of lowdensity lipoprotein (LDL) across the endothelium and oxidative modification of LDL by activated endothelial cells (EC) constitute pivotal early events to initiate atherogenesis. C1q/TNFrelated protein (CTRP) 5 is a novel secreted glycoprotein and its biological functions are largely undefined. In this study, we sought to investigate the role of CTRP5 in mo…		(Li, Chen, Shen, Liu, Zhang, Shen, Lu, Wang) Dept of Cardiology, Rui Jin Hosp, Shanghai JiaoTong Univ, Shanghai, China	2017		Journal		LibKey Link		2025-04-10 06:39:37	6a4ad9fe-e322-423b-a29c-2c80a403b772	Embase_DR	c8b86574-9654-4740-8287-310786cdfb2e;f07fb032-2252-4776-8c0e-741fd078224d	Krystal Laing;Nela Fialova	2025-04-10 07:10:34;2025-04-15 11:38:32	Excluded;Excluded	Excluded
irrelevant	conference abstract		165f476c-0b3f-4513-890b-2049d4b03a4c	The pattern of distribution of extracellular matrix in ApoE 2, 3 and 4 astrocytes: Relevance for Alzheimer's disease.	Keable A. Johnston D. Weller R. Smyth N Carare R	GLIA		Apolipoprotein E (ApoE) is produced by astrocytes and, in its 3 major isoforms, 2, 3, and 4, co-localizes with amyloid-beta (Abeta) in basement membranes associated with elimination of Abeta from the brain. Possession of ApoE 4 genotype is the strongest genetic risk factor for sporadic Alzheimer's disease (AD). Here we test by immunocytochemistry the hypothesis that components of basement membran…		(Keable, Johnston, Weller, Carare) University of Southampton, Faculty of Medicine, Southampton, United Kingdom (Smyth) University of Southampton, Centre for Biological Sciences, Southampton, United Kingdom	2017	https://dx.doi.org/10.1002/glia.23157	Journal		LibKey Link		2025-04-10 06:39:37	6a4ad9fe-e322-423b-a29c-2c80a403b772	Embase_DR	f07fb032-2252-4776-8c0e-741fd078224d;c8b86574-9654-4740-8287-310786cdfb2e	Nela Fialova;Krystal Laing	2025-04-10 06:39:37;2025-04-10 07:09:49	Excluded;Excluded	Excluded
irrelevant	B cell activating factor (BAFF)		8ebf4852-9079-4665-981c-b3e3d397b21d	Multimerization of baff regulates B cell function and growth of aortic aneurysms.	Serbulea V. Jakobs P. Sahu S. Srikakulapu P. McNamara C.A. Ailawadi G. Upchurch G.R. Leitinger N. Meher A K	Arteriosclerosis, Thrombosis, and Vascular Biology		B cell activating factor (BAFF) regulates differentiation and survival of B cells by binding to the surface receptors BAFF receptor (BR3), transmembrane activator and CAML interactor (TACI) and B cell maturation antigen (BCMA). During differentiation, intracellular metabolic reprogramming is crucial, such as, naive B cells are metabolically quiescent, whereas, antibody producing plasma cells are …			2017		Journal		LibKey Link		2025-04-10 06:39:37	6a4ad9fe-e322-423b-a29c-2c80a403b772	Embase_DR	f07fb032-2252-4776-8c0e-741fd078224d;c8b86574-9654-4740-8287-310786cdfb2e	Nela Fialova;Krystal Laing	2025-04-10 06:39:37;2025-04-13 00:22:10	Excluded;Excluded	Excluded
irrelevant	review		b11ef357-f0c4-450a-b9aa-1099b4d3d347	Rapamycin as a novel therapeutic for alzheimer's disease: Prevention assessed through neuroimaging.	Ma D	Journal of Cerebral Blood Flow and Metabolism		Alzheimer's disease (AD) is the sixth leading cause of death in the United States. Although AD research is bustling, a concrete and effective treatment has yet to be discovered. This study aimed to assess vascular magnetic resonance imaging (MRI) as an early detection method for AD, and to then test the potential of FDA-approved drug Rapamycin (Rapa) in treating pre-symptomatic AD. Rapa is capabl…		(Ma) University of Kentucky, Lexington, United States	2017	https://dx.doi.org/10.1177/0271678X17695989	Journal		LibKey Link		2025-04-10 06:39:37	6a4ad9fe-e322-423b-a29c-2c80a403b772	Embase_DR	c8b86574-9654-4740-8287-310786cdfb2e;f07fb032-2252-4776-8c0e-741fd078224d	Krystal Laing;Nela Fialova	2025-04-11 18:15:02;2025-04-25 10:18:19	Excluded;Excluded	Excluded
irrelevant	amyloid beta		b8b2c601-43d1-4310-bdab-f502bcbd66c5	The hunt for brain Abeta oligomers by peripherally circulating multi-functional nanoparticles: Potential therapeutic approach for Alzheimer disease.	Mancini S. Minniti S. Gregori M. Sancini G. Cagnotto A. Couraud P.-O. Ordonez-Gutierrez L. Wandosell F. Salmona M Re F	Nanomedicine: Nanotechnology, Biology, and Medicine		We previously showed the ability of liposomes bi-functionalized with phosphatidic acid and an ApoE-derived peptide (mApoE-PA-LIP) to reduce brain Abeta in transgenic Alzheimer mice. Herein we investigated the efficacy of mApoE-PA-LIP to withdraw Abeta peptide in different aggregation forms from the brain, using a transwell cellular model of the blood-brain barrier and APP/PS1 mice. The spontaneou…		(Mancini, Minniti, Gregori, Sancini, Re) Department of Health Sciences, University of Milano-Bicocca, Monza MB, Italy (Cagnotto, Salmona) Department of Biochemistry and Molecular Pharmacology, IRCCS-Istituto di Ricerche Farmacologiche Mario Negri, Milano, Italy (Couraud) INSERM, U1016, Institut Cochin, Paris, France (Ordonez-Gutierrez, Wandosell) Centro de Investigacion Biomedica en Red de Enferm…	2016	https://dx.doi.org/10.1016/j.nano.2015.09.003	Journal	Alzheimer disease Liposomes Nanoparticles Sink effect beta-Amyloid oligomers	LibKey Link		2025-04-10 06:39:37	6a4ad9fe-e322-423b-a29c-2c80a403b772	Embase_DR	c8b86574-9654-4740-8287-310786cdfb2e;f07fb032-2252-4776-8c0e-741fd078224d	Krystal Laing;Nela Fialova	2025-04-14 20:28:00;2025-04-15 12:04:36	Excluded;Excluded	Excluded
irrelevant	review		e50b90c4-e1aa-4b3f-9c1c-ce0bcf0f707d	Apolipoprotein E and Sex Bias in Cerebrovascular Aging of Men and Mice.	Finch C.E Shams S	Trends in Neurosciences		Alzheimer disease (AD) research has mainly focused on neurodegenerative processes associated with the classic neuropathologic markers of senile plaques and neurofibrillary tangles. Additionally, cerebrovascular contributions to dementia are increasingly recognized, particularly from cerebral small vessel disease (SVD). Remarkably, in AD brains, the apolipoprotein E (ApoE) e4 allele shows male exc…	https://www.elsevier.com/locate/tins	(Finch) Leonard Davis School of Gerontology, University of Southern California, Los Angeles, CA, United States (Finch) Department of Biological Sciences, Dornsife College, University of Southern California, Los Angeles, CA, United States (Shams) Department of Clinical Science, Intervention and Technology, Division of Medical Imaging and Technology, Karolinska Institutet, Stockholm, Sweden (Shams)…	2016	https://dx.doi.org/10.1016/j.tins.2016.07.002	Journal	apolipoprotein E cerebral amyloid angiopathy cerebral microbleeds cerebrovasculature magnetic resonance imaging sex small vessel disease	LibKey Link		2025-04-10 06:39:37	6a4ad9fe-e322-423b-a29c-2c80a403b772	Embase_DR	c8b86574-9654-4740-8287-310786cdfb2e;f07fb032-2252-4776-8c0e-741fd078224d	Krystal Laing;Nela Fialova	2025-04-13 01:25:09;2025-04-17 09:40:44	Excluded;Excluded	Excluded
irrelevant	Liver X receptor		8a1695c0-76fb-4002-a7a2-757a87e49b18	Role of Liver X receptor in AD pathophysiology.	Sandoval-Hernandez A.G. Buitrago L. Moreno H. Cardona-Gomez G.P Arboleda G	PLoS ONE		Alzheimer's disease (AD) is the major cause of dementia worldwide. The pharmacological activation of nuclear receptors (Liver X receptors: LXRs or Retinoid X receptors: RXR) has been shown to induce overexpression of the ATP-Binding Cassette A1 (ABCA1) and Apolipoprotein E (ApoE), changes that are associated with improvement in cognition and reduction of amyloid beta pathology in amyloidogenic AD…	http://www.plosone.org/article/fetchObject.action?uri=info:doi/10.1371/journal.pone.0145467&representation=PDF	(Sandoval-Hernandez, Arboleda) Grupo de Muerte Celular, Instituto de Genetica, Universidad Nacional de Colombia, Bogota, Colombia (Buitrago, Moreno) Department of Neurology and Physiology/Pharmacology, Robert F. Furchgott Center for Neural and Behavioral Science, SUNY Downstate Medical Center, Brooklyn, NY, United States (Cardona-Gomez) Areade Neurobiologia Celular y Molecular, Grupo de Neurocien…	2015	https://dx.doi.org/10.1371/journal.pone.0145467	Journal		LibKey Link		2025-04-10 06:39:37	6a4ad9fe-e322-423b-a29c-2c80a403b772	Embase_DR	f07fb032-2252-4776-8c0e-741fd078224d;c8b86574-9654-4740-8287-310786cdfb2e	Nela Fialova;Krystal Laing	2025-04-10 06:39:37;2025-04-10 07:09:08	Excluded;Excluded	Excluded
irrelevant	nanoliposomes		71962c56-fde2-4be8-8c0d-22d7b061a9c5	Mono and dually decorated nanoliposomes for brain targeting, in vitro and in vivo studies.	Markoutsa E. Papadia K. Giannou A.D. Spella M. Cagnotto A. Salmona M. Stathopoulos G.T. Antimisiaris S G	Pharmaceutical Research		Purpose: Mono- and dual-decorated (DUAL) liposomes (LIP) were prepared, by immobilization of MAb against transferrin (TfR[OX26 or RI7217]) and/or a peptide analogue of ApoE3 (APOe) -to target low-density lipoprotein receptor(LPR)-, characterized physicochemically and investigated for BBB-targeting, in-vitro and in-vivo. Method(s): Human microvascular endothelial cells (hCMEC/D3) were used as BBB …	https://www.wkap.nl/journalhome.htm/0724-8741	(Markoutsa, Papadia, Antimisiaris) Laboratory of Pharmaceutical Technology, Department of Pharmacy, University of Patras Rio, Patras 26510, Greece (Giannou, Spella, Stathopoulos) Department of Physiology, Faculty of Medicine, University of Patras Rio, Patras 26510, Greece (Cagnotto, Salmona) Department of Biochemistry and Molecular Pharmacology, IRCCS-Istituto di Ricerche Farmacologiche Mario Neg…	2014	https://dx.doi.org/10.1007/s11095-013-1249-3	Journal	brain ligand liposomes live-animal imaging nanoparticle proteins serum targeting	LibKey Link		2025-04-10 06:39:37	6a4ad9fe-e322-423b-a29c-2c80a403b772	Embase_DR	f07fb032-2252-4776-8c0e-741fd078224d;c8b86574-9654-4740-8287-310786cdfb2e	Nela Fialova;Krystal Laing	2025-04-11 13:38:54;2025-04-14 20:08:19	Excluded;Excluded	Excluded
irrelevant	nanoparticles		128343fc-7503-437e-8eff-08c1dd901d9f	Application of apolipoprotein E-modified liposomal nanoparticles as a carrier for delivering DNA and nucleic acid in the brain.	Tamaru M. Akita H. Nakatani T. Kajimoto K. Sato Y. Hatakeyama H Harashima H	International journal of nanomedicine		An innovative drug delivery technology is urgently needed to satisfy unmet medical needs in treating various brain disorders. As a fundamental carrier for plasmid DNA or nucleic acids, we developed a liposomal nanoparticle (multifunctional envelope-type nano device [MEND]) containing a proton-ionizable amino lipid (YSK-MEND). Here we report on the impact of apolipoprotein E (ApoE) modification on…		(Tamaru, Akita, Nakatani, Kajimoto, Sato, Hatakeyama, Harashima) Faculty of Pharmaceutical Sciences, Hokkaido University, Sapporo, Japan	2014	https://dx.doi.org/10.2147/IJN.S65402	Journal	brain delivery DNA nanoparticles oligonucleotide	LibKey Link		2025-04-10 06:39:37	6a4ad9fe-e322-423b-a29c-2c80a403b772	Embase_DR	c8b86574-9654-4740-8287-310786cdfb2e;f07fb032-2252-4776-8c0e-741fd078224d	Krystal Laing;Nela Fialova	2025-04-10 06:39:37;2025-04-10 06:39:37	Excluded;Excluded	Excluded
irrelevant	nanoparticles		2b6612dc-26a8-4913-b9d4-12a461b360dd	Blood protein coating of gold nanoparticles as potential tool for organ targeting.	Schaffler M. Sousa F. Wenk A. Sitia L. Hirn S. Schleh C. Haberl N. Violatto M. Canovi M. Andreozzi P. Salmona M. Bigini P. Kreyling W.G Krol S	Biomaterials		Nanoparticles (NP) and nanoparticulated drug delivery promise to be the breakthrough for therapy in medicine but raise concerns in terms of nanotoxicity. We present quantitative murine biokinetics assays using polyelectrolyte-multilayer-coated gold NP (AuNP, core diameter 15 and 80 nm; 198Au radio-labeled). Those were stably conjugated either with human serum albumin (alb-AuNP) or apolipoprotein …		(Schaffler, Wenk, Hirn, Schleh, Haberl, Kreyling) Institute of Lung Biology and Disease, Helmholtz Zentrum Munich, German Research Center for Environmental Health, Munich, Germany (Sousa, Andreozzi, Krol) IRCCS Foundation Institute for Neurology Carlo Besta, IFOM-IEO-Campus, Milan, Italy (Sitia, Violatto, Canovi, Salmona, Bigini) IRCCS-Istituto di Ricerche Farmacologiche Mario Negri, Milan, Italy…	2014	https://dx.doi.org/10.1016/j.biomaterials.2013.12.100	Journal	Albumin Apolipoprotein E Biodistribution Biokinetics Blood-brain barrier Protein gold nanoparticle conjugate	LibKey Link		2025-04-10 06:39:37	6a4ad9fe-e322-423b-a29c-2c80a403b772	Embase_DR	c8b86574-9654-4740-8287-310786cdfb2e;f07fb032-2252-4776-8c0e-741fd078224d	Krystal Laing;Nela Fialova	2025-04-10 06:39:37;2025-04-10 06:39:37	Excluded;Excluded	Excluded
irrelevant	wrong population (human,downsyndrome), wrong outcome (amyloid)		534cfa10-6f51-4503-aaa2-4dea1781f50a	Increased plasma pyroglutamate-3 amyloid beta protein levels in older persons with down syndrome (DS).	Mehta P. Patrick B. Barshatzky M Miller D	Neurology		OBJECTIVE: We hypothesized that plasma pyroglutamate-3 amyloid beta protein (pE3-Abeta) levels are increased in older persons with DS than controls and non-DS individuals with developmental disabilities (non-DSDD).BACKGROUND: Persons with DS (35 years and older) have neuropathological changes characteristic of Alzheimer disease (AD). Many of them show dementia of the Alzheimer type. The amyloid b…		(Mehta, Patrick, Barshatzky) Staten IslandNYUnited States (Mehta, Patrick, Barshatzky, Miller) Institute for Basic Research in Developmental Disabilities, Staten Island, NY, United States	2014		Journal		LibKey Link		2025-04-10 06:39:37	6a4ad9fe-e322-423b-a29c-2c80a403b772	Embase_DR	f07fb032-2252-4776-8c0e-741fd078224d;c8b86574-9654-4740-8287-310786cdfb2e	Nela Fialova;Krystal Laing	2025-04-10 06:39:37;2025-04-14 21:46:25	Excluded;Excluded	Excluded
irrelevant	review		d2dc77a3-97d8-4b27-a287-12907ed0923a	Alzheimer's disease modeling: Ups, downs, and perspectives for human induced pluripotent stem cells.	Wojda U Kuznicki J	Journal of Alzheimer's Disease		Major breakthroughs are required to win the war against the increasing threat of Alzheimer's disease. Until now, however, despite enormous efforts and funds, effective therapies are lacking, and adequate models for drug validation are still unavailable. In this article, we review the available animal and cellular models of different features of human Alzheimer's disease and critically evaluate th…	https://www.iospress.nl/journal/journal-of-alzheimers-disease/	(Wojda, Kuznicki) Laboratory of Neurodegeneration, International Institute of Molecular and Cell Biology, Trojdena 4, 02-109 Warsaw, Poland (Wojda) Laboratory of Preclinical Testing of Higher Standards, Nencki Institute of Experimental Biology, Warsaw, Poland (Kuznicki) Laboratory of Calcium Binding Proteins, Nencki Institute of Experimental Biology, Warsaw, Poland	2013	https://dx.doi.org/10.3233/JAD-121984	Journal	amyloid-beta protein precursor animal models calcium homeostasis cell cycle regulation familial Alzheimer's disease induced pluripotent stem cells mitochondrial stress presenilin 1 sporadic Alzheimer's disease tau	LibKey Link		2025-04-10 06:39:37	6a4ad9fe-e322-423b-a29c-2c80a403b772	Embase_DR	f07fb032-2252-4776-8c0e-741fd078224d;c8b86574-9654-4740-8287-310786cdfb2e	Nela Fialova;Krystal Laing	2025-04-10 06:39:37;2025-04-10 19:47:58	Excluded;Excluded	Excluded
irrelevant	scrapie prion protein (PrPSc)		cfca844c-21e7-4d4f-afca-ed64787d1ae7	The cellular prion protein (PrPC) has an impact on the development of atherosclerosis in mice.	Mitteregger G. Shakarami M. Kretzschmar H A	Clinical Neuropathology		A transition of the cellular prion protein (PrPC) to the scrapie prion protein (PrPSc) seems to be the cause of transmissibility and pathogenesis of prion diseases such as BSE and Creutzfeldt-Jakob disease. The physiological function of PrPC has been elusive, but it seems to play a fundamental role in neuroprotection and oxidative stress reaction. In our own studies we identified an increased deg…	http://www.dustri.com/nc/journals-in-english/mag/clinical-neuropathology/vol/volume-32/issue/mayjune-6.html	(Mitteregger, Shakarami, Kretzschmar) Center for Neuropathology and Prion Research, Ludwig-Maximilians-University, Munich, Germany	2013		Journal		LibKey Link		2025-04-10 06:39:37	6a4ad9fe-e322-423b-a29c-2c80a403b772	Embase_DR	c8b86574-9654-4740-8287-310786cdfb2e;f07fb032-2252-4776-8c0e-741fd078224d	Krystal Laing;Nela Fialova	2025-04-10 06:39:37;2025-04-16 08:26:34	Excluded;Excluded	Excluded
irrelevant	sphingolipid metabolism		7da7e930-620e-437f-9051-8d00a8ff0b3f	Regiospecific loss of essential lipids sphingosine 1-phosphate and galactosylceramide early in Alzheimer's disease pathogenesis.	Don A. Kain N. Couttas T Garner B	Alzheimer's and Dementia		Background: The greatest genetic risk factor for Alzheimer's disease (AD) is the E4 allele of the brain lipid transporter Apolipoprotein E, implicating altered lipid homeostasis in AD pathogenesis. Growing evidence indicates that levels and/or metabolism of a family of lipids called sphingolipids is altered in the brains of AD patients, including our own study demonstrating loss of galactosylcera…		(Don, Kain, Couttas) University of New South Wales, Sydney, Australia (Garner) Illawara Health and Medical Research Institute, Wollongong, Australia	2013	https://dx.doi.org/10.1016/j.jalz.2013.05.1411	Journal		LibKey Link		2025-04-10 06:39:37	6a4ad9fe-e322-423b-a29c-2c80a403b772	Embase_DR	c8b86574-9654-4740-8287-310786cdfb2e;f07fb032-2252-4776-8c0e-741fd078224d	Krystal Laing;Nela Fialova	2025-04-10 06:39:37;2025-04-17 10:01:35	Excluded;Excluded	Excluded
irrelevant	review articles		2c3079a5-6144-4122-a996-8e7f82bbf12d	16th Tri-country Congress of the Austrian, German and Swiss Society of Angiology.	Anonymous	Vasa - Journal of Vascular Diseases		The proceedings contain 142 papers. The special focus in this conference is on Angiology. The topics include: Serum angiogenin which influences vascular repair is related to macrovascular complications of diabetes, but not to diabetes per SE; longterm evaluation on the impact of thrombus formation on the course of abdominal aortic diameter expansion; preserved thrombin inducible platelet activati…			2013	https://dx.doi.org/10.1024/0301-1526.a000276	Journal		LibKey Link		2025-04-10 06:39:37	6a4ad9fe-e322-423b-a29c-2c80a403b772	Embase_DR	c8b86574-9654-4740-8287-310786cdfb2e;f07fb032-2252-4776-8c0e-741fd078224d	Krystal Laing;Nela Fialova	2025-04-11 18:23:09;2025-04-25 09:03:33	Excluded;Excluded	Excluded
irrelevant	amyloid plaques		57b6cff6-0b54-49cb-96c8-ea2c4894cb9c	A carrier for non-covalent delivery of functional beta-galactosidase and antibodies against amyloid plaques and IgM to the brain.	Sarkar G. Curran G.L. Mahlum E. Decklever T. Wengenack T.M. Blahnik A. Hoesley B. Lowe V.J. Poduslo J.F. Jenkins R B	PLoS ONE		Background: Therapeutic intervention of numerous brain-associated disorders currently remains unrealized due to serious limitations imposed by the blood-brain-barrier (BBB). The BBB generally allows transport of small molecules, typically <600 daltons with high octanol/water partition coefficients, but denies passage to most larger molecules. However, some receptors present on the BBB allow passa…	http://www.plosone.org/article/fetchObjectAttachment.action?uri=info%3Adoi%2F10.1371%2Fjournal.pone.0028881&representation=PDF	(Sarkar, Mahlum, Jenkins) Department of Experimental Pathology, Mayo Clinic, Rochester, MN, United States (Sarkar) Department of Orthopedics, Mayo Clinic, Rochester, MN, United States (Curran, Wengenack, Poduslo) Department of Neurology, Mayo Clinic, Rochester, MN, United States (Decklever, Lowe) Department of Radiology, Mayo Clinic, Rochester, MN, United States (Blahnik, Hoesley) Tissue and Cell…	2011	https://dx.doi.org/10.1371/journal.pone.0028881	Journal		LibKey Link		2025-04-10 06:39:37	6a4ad9fe-e322-423b-a29c-2c80a403b772	Embase_DR	c8b86574-9654-4740-8287-310786cdfb2e;f07fb032-2252-4776-8c0e-741fd078224d	Krystal Laing;Nela Fialova	2025-04-10 06:39:37;2025-04-10 06:39:37	Excluded;Excluded	Excluded
irrelevant	abeta inhibition of gtpases		703eaa91-443c-4898-aad9-d17d28ae99b7	Amyloid beta peptide inhibits small gtpases prenylation: A new mechanism of ab-induced neurotoxicity.	Posse De Chaves E Mohamed A	Journal of Neurochemistry		Introduction: Alzheimer's disease (AD), the most common form of dementia, is characterized by the accumulation of amyloid beta (Abeta) peptide in the brain. Cholesterol is a key player in AD. It regulates Abeta production and the isoform 4 of the cholesterol transport protein apolipoprotein E (apoE4) is the only risk factor consistently associated with non-familial AD. Epidemiological Studies sug…		(Posse De Chaves, Mohamed) University of Alberta, Edmonton, Canada	2011	https://dx.doi.org/10.1111/j.1471-4159.2011.07326.x	Journal		LibKey Link		2025-04-10 06:39:37	6a4ad9fe-e322-423b-a29c-2c80a403b772	Embase_DR	c8b86574-9654-4740-8287-310786cdfb2e;f07fb032-2252-4776-8c0e-741fd078224d	Krystal Laing;Nela Fialova	2025-04-10 06:39:37;2025-04-15 13:42:34	Excluded;Excluded	Excluded
irrelevant	review		e01a90b6-2553-4f47-befb-dd6962ac8fe7	Brain mitochondria as a primary target in the development of treatment strategies for Alzheimer disease.	Aliev G. Palacios H.H. Walrafen B. Lipsitt A.E. Obrenovich M.E Morales L	International Journal of Biochemistry and Cell Biology		Alzheimer's disease (AD) and cerebrovascular accidents are two leading causes of age-related dementia. Increasing evidence supports the idea that chronic hypoperfusion is primarily responsible for the pathogenesis that underlies both disease processes. In this regard, hypoperfusion appears to induce oxidative stress (OS), which is largely due to reactive oxygen species (ROS), and over time initia…		(Aliev, Palacios, Walrafen) Department of Biology, College of Sciences, University of Texas at San Antonio, San Antonio, TX 78249, United States (Aliev, Palacios, Walrafen) Electron Microscopy Research Center, College of Sciences, University of Texas at San Antonio, San Antonio, TX 78249, United States (Aliev, Morales) Department of Nutrition and Biochemistry, Faculty of Sciences, University of J…	2009	https://dx.doi.org/10.1016/j.biocel.2009.03.015	Journal	Alzheimer disease Brain hypoperfusion Mitochondrial failure Neurodegeneration Oxidative stress	LibKey Link		2025-04-10 06:39:37	6a4ad9fe-e322-423b-a29c-2c80a403b772	Embase_DR	f07fb032-2252-4776-8c0e-741fd078224d;c8b86574-9654-4740-8287-310786cdfb2e	Nela Fialova;Krystal Laing	2025-04-10 06:39:37;2025-04-11 19:15:11	Excluded;Excluded	Excluded
irrelevant	amylpoid beta precursor		e7443a33-1f33-426b-8d2f-8961d3e90c6c	beta-Amyloid precursor protein-induced changes in ischemic vulnerability.	Koistinaho M	Journal of the Neurological Sciences		Amyloid beta (Abeta) plaques associated with local inflammation, neurofibrillary tangles and loss of neurons in selective brain areas are histopathological hallmarks of Alzheimer's disease (AD). Although amyloid precursor protein (APP) and Abeta are central in the etiology of AD, it needs to be clarified which forms of APP or Abeta are responsible for the neuronal vulnerability in AD brain. Intro…		(Koistinaho) Medeia Therapeutics Ltd, Kuopio, Finland	2009	https://dx.doi.org/10.1016/j.jns.2009.02.124	Journal		LibKey Link		2025-04-10 06:39:37	6a4ad9fe-e322-423b-a29c-2c80a403b772	Embase_DR	f07fb032-2252-4776-8c0e-741fd078224d;c8b86574-9654-4740-8287-310786cdfb2e	Nela Fialova;Krystal Laing	2025-04-10 06:39:37;2025-04-11 18:45:04	Excluded;Excluded	Excluded
irrelevant	review		3de2511a-4805-4fca-808b-d088fe00d403	Does Abeta 42 have a function related to blood homeostasis?.	Hardy J	Neurochemical Research		In this review, I discuss the possibility that Abeta42 has a physiologic function in blood vessel homeostasis and the consequences that this might have for theories concerning the pathogenesis of Alzheimer's disease and for treatment. ï¿½ 2006 Springer Science+Business Media, LLC.		(Hardy) Laboratory of Neurogenetics, Porter Neuroscience Building, NIH Main Campus, Bethesda, MD 20892, United States	2007	https://dx.doi.org/10.1007/s11064-006-9221-9	Journal	Alzheimer's disease Amyloid Genetics	LibKey Link		2025-04-10 06:39:37	6a4ad9fe-e322-423b-a29c-2c80a403b772	Embase_DR	c8b86574-9654-4740-8287-310786cdfb2e;f07fb032-2252-4776-8c0e-741fd078224d	Krystal Laing;Nela Fialova	2025-04-14 20:45:34;2025-04-15 14:29:44	Excluded;Excluded	Excluded
irrelevant	review		d47392fa-308f-4f88-931b-b29c3933ee76	MRI of mouse models of neurological disorders.	Anderson S.A. Frank J A	NMR in Biomedicine		MRI has contributed to significant advances in the understanding of neurological diseases in humans. It has also been used to evaluate the spectrum of mouse models spanning from developmental abnormalities during embryogenesis, evaluation of transgenic and knockout models, through various neurological diseases such as stroke, tumors, degenerative and inflammatory diseases. The MRI techniques used…		(Anderson) Animal MRI/Imaging Core, National Heart Lung and Blood Institute, NIH, 10 Center Drive, Bethesda, MD 20892, United States (Frank) Experimental Neuroimaging Section, Laboratory of Diagnostic Radiology Research, NIH, 10 Center Drive, Bethesda, MD 20892, United States	2007	https://dx.doi.org/10.1002/nbm.1167	Journal	Brain Central nervous system diseases Mouse MRI Spinal cord	LibKey Link		2025-04-10 06:39:37	6a4ad9fe-e322-423b-a29c-2c80a403b772	Embase_DR	c8b86574-9654-4740-8287-310786cdfb2e;f07fb032-2252-4776-8c0e-741fd078224d	Krystal Laing;Nela Fialova	2025-04-14 20:54:41;2025-04-15 15:33:12	Excluded;Excluded	Excluded
irrelevant	DYRK1a, amyloid beta, down syndrome		e7aab685-115d-4b76-bb33-571144e62e23	The DYRK1A gene, encoded in chromosome 21 Down syndrome critical region, bridges between beta-amyloid production and tau phosphorylation in Alzheimer disease.	Kimura R. Kamino K. Yamamoto M. Nuripa A. Kida T. Kazui H. Hashimoto R. Tanaka T. Kudo T. Yamagata H. Tabara Y. Miki T. Akatsu H. Kosaka K. Funakoshi E. Nishitomi K. Sakaguchi G. Kato A. Hattori H. Uema T Takeda M	Human Molecular Genetics		We scanned throughout chromosome 21 to assess genetic associations with late-onset Alzheimer disease (AD) using 374 Japanese patients and 375 population-based controls, because trisomy 21 is known to be associated with early deposition of beta-amyloid (Abeta) in the brain. Among 417 markers spanning 33 Mb, 22 markers showed associations with either the allele or the genotype frequency (P < 0.05).…		(Kimura, Kamino, Yamamoto, Nuripa, Kida, Kazui, Hashimoto, Tanaka, Kudo, Takeda) Department of Psychiatry, Osaka University Graduate School of Medicine, 2-2-D3 Yamadaoka, Suita, Osaka 565-0871, Japan (Yamagata) Department of Preventive Medicine, Ehime University Graduate School of Medicine, Toon, Ehime, Japan (Tabara) Department of Basic Medical Research and Education, Ehime University Graduate S…	2007	https://dx.doi.org/10.1093/hmg/ddl437	Journal		LibKey Link		2025-04-10 06:39:37	6a4ad9fe-e322-423b-a29c-2c80a403b772	Embase_DR	c8b86574-9654-4740-8287-310786cdfb2e;f07fb032-2252-4776-8c0e-741fd078224d	Krystal Laing;Nela Fialova	2025-04-14 21:01:43;2025-04-25 15:20:49	Excluded;Excluded	Excluded
irrelevant	review		27331a17-4951-4c7c-8496-93b5e8376460	LRP and Alzheimer's disease.	Zerbinatti C.V Bu G	Reviews in the Neurosciences		The low-density lipoprotein receptor (LDLR)-related protein, LRP, is a unique member of the LDLR family. Frequently referred to as a scavenger receptor, LRP is a large transmembrane endocytic receptor that can bind and internalize many functionally distinct ligands. Besides its role as a cargo-receptor, LRP has also been implicated in many signaling pathways. LRP knockout mice die at early embryo…		(Zerbinatti, Bu) Department of Pediatrics and Cell Biology, Washington University School of Medicine, St. Louis, MO, United States (Bu) Campus Box 8208, 660 South Euclid Ave, Saint Louis, MO 63110, United States	2005	https://dx.doi.org/10.1515/REVNEURO.2005.16.2.123	Journal	Alzheimer's disease Amyloid-beta peptide ApoE APP Endocytosis LRP	LibKey Link		2025-04-10 06:39:37	6a4ad9fe-e322-423b-a29c-2c80a403b772	Embase_DR	c8b86574-9654-4740-8287-310786cdfb2e;f07fb032-2252-4776-8c0e-741fd078224d	Krystal Laing;Nela Fialova	2025-04-10 06:39:37;2025-04-25 09:13:12	Excluded;Excluded	Excluded
irrelevant	review		0307d25a-1216-4b0d-ade6-27a37884d150	ApoE genotype accounts for the vast majority of AD risk and AD pathology.	Raber J. Huang Y. Ashford J W	Neurobiology of Aging		In this review, evidence is provided that apolipoprotein E (apoE) genotype accounts for the majority of Alzheimer's disease (AD) risk and pathology. The three major human isoforms, apoE2, apoE3, and apoE4, are encoded by different alleles (epsilon2, epsilon3, epsilon4) and regulate lipid metabolism and redistribution. ApoE isoforms differ in their effects on AD risk and pathology. Clinical and ep…		(Raber) Depts. Behav. Neurosci. and Neurol., Division of Neuroscience, Oregon Health and Science University, 3181 S.W. Sam Jackson Park Road, Portland, OR 97201, United States (Huang) Gladstone Inst. of Neurol. Disease, Department of Pathology, University of California, San Francisco, CA, United States (Ashford) Stanford/VA Alzheimer's Center, VA Medical Center, Palo Alto, CA, United States	2004	https://dx.doi.org/10.1016/j.neurobiolaging.2003.12.023	Journal	AD pathology AD risk ApoE genotype	LibKey Link		2025-04-10 06:39:37	6a4ad9fe-e322-423b-a29c-2c80a403b772	Embase_DR	f07fb032-2252-4776-8c0e-741fd078224d;c8b86574-9654-4740-8287-310786cdfb2e	Nela Fialova;Krystal Laing	2025-04-11 13:57:40;2025-04-14 21:49:14	Excluded;Excluded	Excluded
irrelevant	review		2f9340f8-5fc3-4e8e-a80c-846f6de5a8c6	Molecular mechanisms, proteinopathies and therapeutic strategies in neurodegenerative disorders.	Sengupta L.K Sengupta S	Current Genomics		In the evolutionary context, alterations in the basic DNA structure and fidelity of repair endow the genome with dynamism not only to survive but also to flourish. The genomic variation tools presented by evolution such as small tandem repeats (STRs), variable number of tandem repeats (VNTRs) and trinucleotide repeats (TNRs) are the most interesting. Cloning of several disease genes have identifi…		(Sengupta, Sengupta) Department of Biology, Laney College, Oakland, CA 94607, United States (Sengupta) Northern California Biotechnol. Ctr., Department of Biology, City College of San Francisco, San Francisco, CA 94112, United States	2004	https://dx.doi.org/10.2174/1389202043349282	Journal		LibKey Link		2025-04-10 06:39:37	6a4ad9fe-e322-423b-a29c-2c80a403b772	Embase_DR	c8b86574-9654-4740-8287-310786cdfb2e;f07fb032-2252-4776-8c0e-741fd078224d	Krystal Laing;Nela Fialova	2025-04-10 06:39:37;2025-04-11 10:51:37	Excluded;Excluded	Excluded
irrelevant	nanoparticles		fbae71ba-fe18-476b-ae18-ad384829b52d	Apolipoprotein-mediated transport of nanoparticle-bound drugs across the blood-brain barrier.	Kreuter J. Shamenkov D. Petrov V. Ramge P. Cychutek K. Koch-Brandt C Alyautdin R	Journal of Drug Targeting		Recent studies have shown that drugs that are normally unable to cross the blood-brain barrier (BBB) following intravenous injection can be transported across this barrier by binding to poly(butyl cyanoacrylate) nanoparticles and coating with polysorbate 80. However, the mechanism of this transport so far was not known. In the present paper, the possible involvement of apolipoproteins in the tran…		(Kreuter, Ramge) Institut fur Pharmazeutische Technologie, Biozentrum, J.W. Goethe-Universitat, Marie-Curie-Strasse 9, Frankfurt D-60439, Germany (Shamenkov, Petrov, Alyautdin) Department of Pharmacology, Moscow Medical Academy, Moscow, Russian Federation (Cychutek) Department of Medical Biotechnology, Paul-Ehrlich-Institut, Langen, Germany (Koch-Brandt) Institut fur Biochemie, Johannes Gutenberg…	2002	https://dx.doi.org/10.1080/10611860290031877	Journal	Apolipoprotein B Apolipoprotein E Blood-brain barrier Dalargin Drug delivery to the brain Loperamide Nanoparticles	LibKey Link		2025-04-10 06:39:37	6a4ad9fe-e322-423b-a29c-2c80a403b772	Embase_DR	c8b86574-9654-4740-8287-310786cdfb2e;f07fb032-2252-4776-8c0e-741fd078224d	Krystal Laing;Nela Fialova	2025-04-10 06:39:37;2025-04-21 14:59:38	Excluded;Excluded	Excluded
irrelevant	amyloid beta		7e28b49a-e6f7-425e-b8c4-37da2f725cce	The betaA4 amyloid precursor protein gene and Alzheimer's disease.	Hendriks L Van Broeckhoven C	European Journal of Biochemistry		Alzheimer's disease is a senile dementia caused by progressive neurodegeneration of the central nervous system. One of the most prominent pathological characteristics is betaA4 amyloid deposition in senile plaques in the brain parenchyma and in cerebral blood vessels. betaA4 amyloid is processed from a larger integral membrane protein, the betaA4 amyloid precursor protein. Different pathogenic mu…		(Hendriks, Van Broeckhoven) Laboratory of Neurogenetics, Born-Bunge Foundation, University of Antwerp, Belgium (Van Broeckhoven) Neurogenetics Laboratory, Born-Bunge Foundation, University of Antwerp (UIA), Universiteitsplein 1, B-2610 Antwerpen, Belgium	1996	https://dx.doi.org/10.1111/j.1432-1033.1996.0006n.x	Journal	betaA4 amyloid betaA4 amyloid precursor protein Alzheimer's Mutation Proteolysis	LibKey Link		2025-04-10 06:39:37	6a4ad9fe-e322-423b-a29c-2c80a403b772	Embase_DR	f07fb032-2252-4776-8c0e-741fd078224d;c8b86574-9654-4740-8287-310786cdfb2e	Nela Fialova;Krystal Laing	2025-04-11 15:46:52;2025-04-14 18:53:19	Excluded;Excluded	Excluded
irrelevant	amyloid and calcium signaling		76395da8-54fb-4d28-8a18-2b0e4f092247	Apolipoprotein E and cholesterol affect neuronal calcium signalling: The possible relationship to beta-amyloid neurotoxicity.	Hartmann H. Eckert A. Muller W E	Biochemical and Biophysical Research Communications		Besides the neurotoxic properties of beta-amyloid (betaA4) apolipoprotein E polymorphism seems to play an important role in the pathogenesis of sporadic Alzheimer's disease (AD). The calcium amplifying effect of betaA25-35 (the neurotoxic sequence of betaA4) in dissociated mouse brain neurons and human lymphocytes was nearly abolished by cholesterol (100-500 mumol/l) This effect may be related to…		(Hartmann, Eckert, Muller) Dept. of Psychopharmacology, Central Institute of Mental Health, Mannheim, Germany	1994	https://dx.doi.org/10.1006/bbrc.1994.1576	Journal		LibKey Link		2025-04-10 06:39:37	6a4ad9fe-e322-423b-a29c-2c80a403b772	Embase_DR	c8b86574-9654-4740-8287-310786cdfb2e;f07fb032-2252-4776-8c0e-741fd078224d	Krystal Laing;Nela Fialova	2025-04-14 21:46:40;2025-04-16 14:45:55	Excluded;Excluded	Excluded
irrelevant	drug delivery		2052f751-3b90-4f8d-af3f-3d280a0d5e5e	Brain-targeted drug delivery by in vivo functionalized liposome with stable D-peptide ligand	Yang Y ;Chu Y ;Li C ;Fan L ;Lu H ;Zhan C ;Zhang Z	Journal of Controlled Release		Brain-targeted drug delivery poses a great challenge due to the blood-brain barrier (BBB). In a previous study, we have developed a peptide-modified stealth liposome (SP-sLip) to enhance BBB penetration via the adsorption of apolipoproteins in plasma. SP is an 11-amino acid peptide derived from 25 to 35 of the Amyloid Î² peptide (AÎ²1â€“42), which is a nature ligand of apolipoproteins. Although f…	https://www.scopus.com/inward/record.uri?eid=2-s2.0-85198570487&doi=10.1016%2fj.jconrel.2024.07.014&partnerID=40&md5=2f3d4172c075f9a41301e6b0402fdfff		2024	10.1016/j.jconrel.2024.07.014	Article	Amyloid beta-Peptides;Animals;Apolipoproteins;Blood-Brain Barrier;Brain;Drug Delivery Systems;Drug Stability;Ligands;Liposomes;Male;Mice;Peptide Fragments;Peptides;Tissue Distribution;Blood;Controlled drug delivery;Ligands;Lipoproteins;Liposomes;Stability;Targeted drug delivery;amyloid beta protein;apolipoprotein A1;apolipoprotein E;clusterin;dextro amino acid;liposome;nanocarrier;protein corona;…			2025-04-10 06:44:56	4f2ace71-1896-42f3-ad63-a6afcb478fc1	Scopus_DR	c8b86574-9654-4740-8287-310786cdfb2e;f07fb032-2252-4776-8c0e-741fd078224d	Krystal Laing;Nela Fialova	2025-04-10 06:44:56;2025-04-10 06:44:56	Excluded;Excluded	Excluded
irrelevant	glioma		f4aef8f2-d814-4fe0-bee7-5be295667943	Î³-Glutamyl transpeptidase-activable nanoprobe crosses the blood-brain barrier for immuno-sonodynamic therapy of glioma	Li B ;Chen G ;Zhong H ;Li T ;Lin M ;Wei H ;Zhang Q ;Chen Q ;Huang J ;Shuai X	Nature Communications		Effective treatment against glioma remains challenging nowadays because the protective blood-brain barrier (BBB) impedes drug penetration into brain and the limited efficacy of conventional chemotherapy. While strong positively charged nanoparticles have good permeability through the BBB, they often come with the caveat of cationic toxicity to healthy tissues and organs during blood circulation. …	https://www.scopus.com/inward/record.uri?eid=2-s2.0-85211116501&doi=10.1038%2fs41467-024-54382-z&partnerID=40&md5=4a851c5acf2783e65c980c0046dad019		2024	10.1038/s41467-024-54382-z	Article	Animals;Blood-Brain Barrier;Brain Neoplasms;Cell Line, Tumor;Drug Delivery Systems;Drug Liberation;gamma-Glutamyltransferase;Glioma;Humans;Immunotherapy;Mice;Mice, Nude;Nanoparticles;Tumor Microenvironment;Ultrasonic Therapy;amine;antineoplastic agent;apolipoprotein E;fluorocarbon;gadolinium;gamma glutamyltransferase;indocyanine green;low density lipoprotein receptor;nanoparticle;pentetic acid;pe…			2025-04-10 06:44:56	4f2ace71-1896-42f3-ad63-a6afcb478fc1	Scopus_DR	c8b86574-9654-4740-8287-310786cdfb2e;f07fb032-2252-4776-8c0e-741fd078224d	Krystal Laing;Nela Fialova	2025-04-10 06:44:56;2025-04-10 06:44:56	Excluded;Excluded	Excluded
irrelevant	murine model of MPSII		85624f93-13e6-45f3-88af-a5bff1c2fb07	Sustained long-term disease correction in a murine model of MPSII following stem cell gene therapy	Ellison S ;Liao A ;Gleitz H.F E;Parker H ;Booth L ;Robinson J ;Wood S ;Taylor J ;Holley R ;Bigger B W	Molecular Therapy Methods and Clinical Development		Mucopolysaccharidosis type II (MPSII) is a pediatric lysosomal storage disease caused by deficiencies in the IDS (iduronate-2-sulfatase) gene resulting in accumulation of glycosaminoglycans, multisystem disease, and profound neurodegeneration in severe forms. Although enzyme replacement therapy is available for somatic forms of disease, the inability of native IDS to pass the blood-brain barrier …	https://www.scopus.com/inward/record.uri?eid=2-s2.0-85174461562&doi=10.1016%2fj.omtm.2023.101127&partnerID=40&md5=3ce63f568c8469e5e1a6df8d4200e746		2023	10.1016/j.omtm.2023.101127	Article	apolipoprotein E2;beta n acetylhexosaminidase;chemokine;cytokine;eotaxin;gamma interferon;genomic DNA;glycosaminoglycan;granulocyte colony stimulating factor;granulocyte macrophage colony stimulating factor;iduronate 2 sulfatase;interleukin 10;interleukin 12;interleukin 12p70;interleukin 13;interleukin 17;interleukin 1alpha;interleukin 1beta;interleukin 2;interleukin 3;interleukin 4;interleukin 5…			2025-04-10 06:44:56	4f2ace71-1896-42f3-ad63-a6afcb478fc1	Scopus_DR	c8b86574-9654-4740-8287-310786cdfb2e;f07fb032-2252-4776-8c0e-741fd078224d	Krystal Laing;Nela Fialova	2025-04-10 06:44:56;2025-04-15 10:18:51	Excluded;Excluded	Excluded
irrelevant	glioblastoma		f160aab8-e5bb-48a1-b75f-ed4d34f47d08	Increased Cellular Uptake of ApoE3- or c(RGD)-Modified Liposomes for Glioblastoma Therapy Depending on the Target Cells	Lubitz L J;Haffner M P;Rieger H ;Leneweit G	Pharmaceutics		As effective treatment of glioblastoma is still an unmet need, targeted delivery systems for efficient treatment are of utmost interest. Therefore, in this paper, surface modifications with a small peptide c(RGD) or physiological protein (ApoE3) were investigated. Cellular uptake in murine endothelial cells (bEnd.3) and different glioma cells (human U-87 MG, rat F98) was tested to elucidate possi…	https://www.scopus.com/inward/record.uri?eid=2-s2.0-85205054872&doi=10.3390%2fpharmaceutics16091112&partnerID=40&md5=a9ce486d7ef647c097f75671aaffb220		2024	10.3390/pharmaceutics16091112	Article	apolipoprotein E3;CD16 antigen;CD32 antigen;cholesterol;histidine;lipid;liposome;low density lipoprotein receptor protein 1;maleimide;nonessential amino acid;phosphine;phycoerythrin;simvastatin;sodium chloride;unclassified drug;Article;blood brain barrier;cell viability;cellular uptake;cytotoxicity;dialysis;dispersity;drug delivery system;endothelium cell;enzyme linked immunosorbent assay;F98 cel…			2025-04-10 06:44:56	4f2ace71-1896-42f3-ad63-a6afcb478fc1	Scopus_DR	c8b86574-9654-4740-8287-310786cdfb2e;f07fb032-2252-4776-8c0e-741fd078224d	Krystal Laing;Nela Fialova	2025-04-10 06:44:56;2025-04-10 06:44:56	Excluded;Excluded	Excluded
irrelevant	LncRNA FGD5-AS1		c59a76f2-4b8e-4782-aae4-d7a01c3c0a6b	LncRNA FGD5-AS1 Promotes Abdominal Aortic Aneurysm Growth Through the Activation of MMP3 in Vascular Smooth Muscle Cells	Xu Z ;Lang D ;Wang D ;Hu S ;Yang L	International Heart Journal		Long noncoding RNAs (lncRNAs) can serve as treatment targets for abdominal aortic aneurysms (AAAs). Nonetheless, the exact role of FGD5 antisense RNA 1 (FGD5-AS1) in AAAs is unclear. Therefore, this study investigated the contribution of FGD5-AS1 to AAA growth regulated by vascular smooth muscle cells (VSMCs) and its potential mechanisms. ApoEâˆ’/âˆ’ mice were used to establish the angiotensin II…	https://www.scopus.com/inward/record.uri?eid=2-s2.0-85160966601&doi=10.1536%2fihj.22-106&partnerID=40&md5=4777c0c45eeb8ff7cf7c0e37d6008432		2023	10.1536/ihj.22-106	Article	Animals;Aortic Aneurysm, Abdominal;Apoptosis;Cell Proliferation;Guanine Nucleotide Exchange Factors;Humans;Matrix Metalloproteinase 3;Mice;MicroRNAs;Muscle, Smooth, Vascular;Myocytes, Smooth Muscle;RNA, Long Noncoding;angiotensin II;apolipoprotein E;complementary RNA;long untranslated RNA;microRNA;microRNA 195 5p;Rho guanine nucleotide exchange factor;RhoGEF and PH domain containing protein 5;str…			2025-04-10 06:44:56	4f2ace71-1896-42f3-ad63-a6afcb478fc1	Scopus_DR	f07fb032-2252-4776-8c0e-741fd078224d;c8b86574-9654-4740-8287-310786cdfb2e	Nela Fialova;Krystal Laing	2025-04-10 06:44:56;2025-04-13 00:21:34	Excluded;Excluded	Excluded
irrelevant	glioma		b8b9bbb1-1ed4-4a7a-ac32-eea7b56b212b	Design of a deuterated TSPO tracer and its application in glioma and atherosclerotic imaging	Huang Y ;Jiang Z ;Zhang L ;Yu Z ;Li C ;Chen H ;Liang Y ;Wu Z	New Journal of Chemistry		[18F]BIBD-239-d2 was designed by applying deuterated [18F]BIBD-239 to improve its stability. In vitro assays demonstrated that [18F]BIBD-239-d2 binds to TSPO with a high affinity (IC50 = 3.5 nM). In vivo experiments showed that [18F]BIBD-239-d2 crosses the blood-brain barrier and is metabolized similarly to [18F]BIBD-239, with slight defluorination. Imaging studies in U87MG glioma models and auto…	https://www.scopus.com/inward/record.uri?eid=2-s2.0-85213013932&doi=10.1039%2fd4nj04097j&partnerID=40&md5=a645646b944d1b0b8a8805e5181309c2		2024	10.1039/d4nj04097j	Article	4 (2 chlorophenyl) n (4 fluorobutan 2 yl 4,4 d2) n methylquinazoline 2 carboxamide f 18;apolipoprotein E;deuterium;fluorine;fluorine 18;fluorodeoxyglucose f 18;membrane protein;mutant protein;quinazoline derivative;tracer;translocator protein;unclassified drug;Blood-brain barrier;Brain slices;Defluorination;High affinity;High specificity;High-contrast images;In-vitro assays;In-vivo experiments;IT…			2025-04-10 06:44:56	4f2ace71-1896-42f3-ad63-a6afcb478fc1	Scopus_DR	c8b86574-9654-4740-8287-310786cdfb2e;f07fb032-2252-4776-8c0e-741fd078224d	Krystal Laing;Nela Fialova	2025-04-14 21:04:12;2025-04-24 15:03:08	Excluded;Excluded	Excluded
irrelevant	Thermoneutral housing		74323074-822c-456c-8e8d-8ad20dc1d41c	Thermoneutral housing promotes hepatic steatosis in standard diet-fed C57BL/6N mice, with a less pronounced effect on NAFLD progression upon high-fat feeding	Horakova O ;Sistilli G ;Kalendova V ;Bardova K ;Mitrovic M ;Cajka T ;Irodenko I ;Janovska P ;Lackner K ;Kopecky J ;Rossmeisl M	Frontiers in Endocrinology		Introduction: Non-alcoholic fatty liver disease (NAFLD) can progress to more severe stages, such as steatohepatitis and fibrosis. Thermoneutral housing together with high-fat diet promoted NAFLD progression in C57BL/6J mice. Due to possible differences in steatohepatitis development between different C57BL/6 substrains, we examined how thermoneutrality affects NAFLD progression in C57BL/6N mice. …	https://www.scopus.com/inward/record.uri?eid=2-s2.0-85165956646&doi=10.3389%2ffendo.2023.1205703&partnerID=40&md5=cc81cbaf3a199b39b9fa80477a75bd0f		2023	10.3389/fendo.2023.1205703	Article	apolipoprotein E;aspartate aminotransferase;cholesterol;glutathione peroxidase;high density lipoprotein cholesterol;lactate dehydrogenase;lipidome;malonaldehyde;peroxisome proliferator activated receptor gamma;phospholipid;superoxide dismutase;triacylglycerol;tumor necrosis factor;tyrosine;urea;adipocyte;AMPK signaling;animal experiment;Article;bioaccumulation;body weight gain;brain edema;brain p…			2025-04-10 06:44:56	4f2ace71-1896-42f3-ad63-a6afcb478fc1	Scopus_DR	c8b86574-9654-4740-8287-310786cdfb2e;f07fb032-2252-4776-8c0e-741fd078224d	Krystal Laing;Nela Fialova	2025-04-10 06:44:56;2025-04-10 06:44:56	Excluded;Excluded	Excluded
irrelevant	glioblastoma		9de2abce-9c70-4f4d-a69a-07bdf0a83caf	A Brain-Targeting NIR-II Polymeric Phototheranostic Nanoplatform toward Orthotopic Drug-Resistant Glioblastoma	Su X ;Liu Y ;Zhong Y ;Shangguan P ;Liu J ;Luo Z ;Qi C ;Guo J ;Li X ;Lin D ;Wang G ;Wang D ;Han T ;Wang J ;Shi B ;Tang B Z	Nano Letters		Glioblastoma is the most common and devastating brain tumor owing to its high invasiveness and high-frequency drug resistance. Near infrared-II (NIR-II) imaging-guided phototherapy based on polymer luminogens provides a promising remedy against drug-resistant glioma, but it is difficult to maximize photoenergy utilization. Herein, we designed a series of semiconducting polymers to boost the visua…	https://www.scopus.com/inward/record.uri?eid=2-s2.0-85218905029&doi=10.1021%2facs.nanolett.4c05470&partnerID=40&md5=2855d59699d8c334d1a60bb376506ed0		2025	10.1021/acs.nanolett.4c05470	Article	Animals;Blood-Brain Barrier;Brain Neoplasms;Cell Line, Tumor;Drug Resistance, Neoplasm;Glioblastoma;Humans;Infrared Rays;Mice;Nanoparticles;Photochemotherapy;Phototherapy;Photothermal Therapy;Polymers;Reactive Oxygen Species;Theranostic Nanomedicine;Cell engineering;Drug interactions;Elastomers;Targeted drug delivery;nanoparticle;polymer;reactive oxygen metabolite;Aggregation-induced emissions;Br…			2025-04-10 06:44:56	4f2ace71-1896-42f3-ad63-a6afcb478fc1	Scopus_DR	c8b86574-9654-4740-8287-310786cdfb2e;f07fb032-2252-4776-8c0e-741fd078224d	Krystal Laing;Nela Fialova	2025-04-10 06:44:56;2025-04-17 09:06:32	Excluded;Excluded	Excluded
irrelevant	nanoparticles		07eb7e4e-dcff-4fb4-90fb-de05dbc05e62	ApoEâ€”functionalization of nanoparticles for targeted brain deliveryâ€”a feasible method for polyplexes?	Hartl N ;Gabold B ;Uhl P ;Kromer A ;Xiao X ;Fricker G ;Mier W ;Liu R ;Merkel O M	Drug Delivery and Translational Research		The bloodâ€“brain barrier (BBB) poses a major obstacle in the treatment of all types of central nervous system (CNS) diseases. Small interfering RNA (siRNA) offers in principle a promising therapeutic approach by downregulating disease-related genes via RNA interference. However, the BBB is a formidable barrier for macromolecules such as nucleic acids. In an effort to develop a brain-targeted str…	https://www.scopus.com/inward/record.uri?eid=2-s2.0-85179341776&doi=10.1007%2fs13346-023-01482-w&partnerID=40&md5=c84a77a0421c626fce40da6b4d1c0b3c		2024	10.1007/s13346-023-01482-w	Article	Animals;Apolipoproteins E;Blood-Brain Barrier;Brain;Cell Line, Tumor;Humans;Mice;Nanoparticles;Polyethyleneimine;Polymers;Polysorbates;RNA, Small Interfering;alexa fluor 488;apolipoprotein E;hemoglobin;low density lipoprotein receptor;lutetium 177;molecular marker;nylon;polyethyleneimine;polymer nanoparticle;polysorbate 80;protein corona;small interfering RNA;apolipoprotein E;nanoparticle;polyeth…			2025-04-10 06:44:56	4f2ace71-1896-42f3-ad63-a6afcb478fc1	Scopus_DR	c8b86574-9654-4740-8287-310786cdfb2e;f07fb032-2252-4776-8c0e-741fd078224d	Krystal Laing;Nela Fialova	2025-04-13 01:28:27;2025-04-17 08:39:23	Excluded;Excluded	Excluded
irrelevant	review		a17ad55b-bd43-45e2-8d4c-fd2abf17ce2f	A multi-hit hypothesis for an APOE4-dependent pathophysiological state	Steele O G;Stuart A C;Minkley L ;Shaw K ;Bonnar O ;Anderle S ;Penn A C;Rusted J ;Serpell L ;Hall C ;King S	European Journal of Neuroscience		The APOE gene encoding the Apolipoprotein E protein is the single most significant genetic risk factor for late-onset Alzheimer's disease. The APOE4 genotype confers a significantly increased risk relative to the other two common genotypes APOE3 and APOE2. Intriguingly, APOE4 has been associated with neuropathological and cognitive deficits in the absence of Alzheimer's disease-related amyloid or…	https://www.scopus.com/inward/record.uri?eid=2-s2.0-85131507436&doi=10.1111%2fejn.15685&partnerID=40&md5=0468a321a78b68c18570e430abc11fd4		2022	10.1111/ejn.15685	Article	Alzheimer Disease;Animals;Apolipoprotein E2;Apolipoprotein E3;Apolipoprotein E4;Apolipoproteins E;Humans;Mice;Mice, Transgenic;apolipoprotein E4;microRNA;triggering receptor expressed on myeloid cells 2;apolipoprotein E;apolipoprotein E2;apolipoprotein E3;apolipoprotein E4;Alzheimer disease;APOE4 gene;Article;blood brain barrier;calcium homeostasis;cell loss;cell metabolism;disease exacerbation;d…			2025-04-10 06:44:56	4f2ace71-1896-42f3-ad63-a6afcb478fc1	Scopus_DR	f07fb032-2252-4776-8c0e-741fd078224d;c8b86574-9654-4740-8287-310786cdfb2e	Nela Fialova;Krystal Laing	2025-04-10 06:44:56;2025-04-14 19:43:37	Excluded;Excluded	Excluded
irrelevant	glioblastoma		5ecf1f94-62bf-49d0-be10-3662eae8a734	Effective glioblastoma immune sonodynamic treatment mediated by macrophage cell membrane cloaked biomimetic nanomedicines	Shan T ;Wang W ;Fan M ;Bi J ;He T ;Sun Y ;Zheng M ;Yan D	Journal of Controlled Release		Glioblastoma (GBM) as one of the most lethal brain tumours, remains poor therapeutic index due to its typical characters including heterogeneous, severe immune suppression as well as the existence of blood brain barrier (BBB). Immune sonodynamic (ISD) therapy combines noninvasive sonodynamic therapy with immunotherapy, which has great prospects for the combinational treatment of GBM. Herein, we d…	https://www.scopus.com/inward/record.uri?eid=2-s2.0-85193425204&doi=10.1016%2fj.jconrel.2024.04.043&partnerID=40&md5=303e0adc19b399c37ca3231ea4c5cf4e		2024	10.1016/j.jconrel.2024.04.043	Article	Animals;Antineoplastic Agents;Azepines;Biomimetic Materials;Blood-Brain Barrier;Brain Neoplasms;Cell Line, Tumor;Cell Membrane;Female;Glioblastoma;Humans;Immunotherapy;Macrophages;Mice;Nanomedicine;Nanoparticles;Reactive Oxygen Species;Triazoles;Ultrasonic Therapy;Biocompatibility;Blood;Cell death;Cell proliferation;Controlled drug delivery;Macrophages;Mammals;Nanoparticles;Targeted drug delivery…			2025-04-10 06:44:56	4f2ace71-1896-42f3-ad63-a6afcb478fc1	Scopus_DR	c8b86574-9654-4740-8287-310786cdfb2e;f07fb032-2252-4776-8c0e-741fd078224d	Krystal Laing;Nela Fialova	2025-04-10 21:03:27;2025-04-21 11:56:05	Excluded;Excluded	Excluded
irrelevant	glioblastoma		749021cd-d6ba-4d79-9489-74554184e7aa	Near infrared-activatable biomimetic nanogels enabling deep tumor drug penetration inhibit orthotopic glioblastoma	Zhang D ;Tian S ;Liu Y ;Zheng M ;Yang X ;Zou Y ;Shi B ;Luo L	Nature Communications		Glioblastoma multiforme (GBM) is one of the most fatal malignancies due to the existence of blood-brain barrier (BBB) and the difficulty to maintain an effective drug accumulation in deep GBM lesions. Here we present a biomimetic nanogel system that can be precisely activated by near infrared (NIR) irradiation to achieve BBB crossing and deep tumor penetration of drugs. Synthesized by crosslinkin…	https://www.scopus.com/inward/record.uri?eid=2-s2.0-85141721105&doi=10.1038%2fs41467-022-34462-8&partnerID=40&md5=d06d89f9f615e5ed1216b8f39707a8aa		2022	10.1038/s41467-022-34462-8	Article	Animals;Biomimetics;Cell Line, Tumor;Glioblastoma;Indocyanine Green;Mice;Nanogels;Temozolomide;apolipoprotein E;indocyanine green;nanogel;pullulan;reactive oxygen metabolite;temozolomide;indocyanine green;temozolomide;blood;drug;infiltration;irradiation;protein;reactive oxygen species;tumor;animal cell;animal experiment;animal model;animal tissue;Article;biocompatibility;biomimetics;blood brain b…			2025-04-10 06:44:56	4f2ace71-1896-42f3-ad63-a6afcb478fc1	Scopus_DR	c8b86574-9654-4740-8287-310786cdfb2e;f07fb032-2252-4776-8c0e-741fd078224d	Krystal Laing;Nela Fialova	2025-04-14 20:58:37;2025-04-24 15:30:39	Excluded;Excluded	Excluded
irrelevant	drug delivery		410c02ee-2455-4481-8648-a8046279534c	Multiscale NIR-II Imaging-Guided Brain-Targeted Drug Delivery Using Engineered Cell Membrane Nanoformulation for Alzheimerâ€™s Disease Therapy	Huang D ;Wang Q ;Cao Y ;Yang H ;Li M ;Wu F ;Zhang Y ;Chen G ;Wang Q	ACS Nano		Effective drug delivery in the central nervous system (CNS) needs to have long blood-circulation half-lives, to pass through the blood-brain barrier (BBB), and subsequently to be taken up by target cells. Herein, a traceable CNS delivery nanoformulation (RVG-NV-NPs) is developed by encapsulating bexarotene (Bex) and AgAuSe quantum dots (QDs) within Lamp2b-RVG-overexpressed neural stem cell (NSC) …	https://www.scopus.com/inward/record.uri?eid=2-s2.0-85149444850&doi=10.1021%2facsnano.2c12840&partnerID=40&md5=3e193cb18c076212e54e665cfba9b2a1		2023	10.1021/acsnano.2c12840	Article	Alzheimer Disease;Amyloid beta-Peptides;Animals;Blood-Brain Barrier;Brain;Cell Membrane;Mice;Blood;Cell death;Controlled drug delivery;Disease control;Glycoproteins;Infrared devices;Neurodegenerative diseases;Neurons;Semiconductor quantum dots;Stem cells;Targeted drug delivery;amyloid beta protein;Alzheimer;Alzheimerâ€™s disease;Beta amyloids;Beta-amyloid clearance;Blood-brain barrier;Central ner…			2025-04-10 06:44:56	4f2ace71-1896-42f3-ad63-a6afcb478fc1	Scopus_DR	c8b86574-9654-4740-8287-310786cdfb2e;f07fb032-2252-4776-8c0e-741fd078224d	Krystal Laing;Nela Fialova	2025-04-10 06:44:56;2025-04-11 15:34:00	Excluded;Excluded	Excluded
irrelevant	glioblastoma		1546efa1-cb9f-4136-b819-1e679aee30ca	Bright NIR-II emissive cyanine dye-loaded lipoprotein-mimicking nanoparticles for fluorescence imaging-guided and targeted NIR-II photothermal therapy of subcutaneous glioblastoma	Huang H ;Li M ;Gu J ;Roy S ;Jin J ;Kuang T ;Zhang Y ;Hu G ;Guo B	Journal of Nanobiotechnology		Cyanine dye-containing nanoparticles have widely been used in â€œall-in-oneâ€ NIR fluorescence imaging (FI)-guided photothermal therapy (PTT) because of their intrinsically large extinction coefficient and available physical and chemical modulation methods to tune absorption and emission wavelengths. The combination of good brightness and excellent tumor-targeting capacity is the key to realize …	https://www.scopus.com/inward/record.uri?eid=2-s2.0-85212770921&doi=10.1186%2fs12951-024-03074-3&partnerID=40&md5=f337480e8492eb53345d21b344e3ecb5		2024	10.1186/s12951-024-03074-3	Article	Animals;Carbocyanines;Cell Line, Tumor;Fluorescent Dyes;Glioblastoma;Humans;Liposomes;Mice;Mice, Inbred BALB C;Mice, Nude;Nanoparticles;Optical Imaging;Phototherapy;Photothermal Therapy;Fluorescence quenching;Laser beams;Nanoparticles;Theranostics;Vat dyes;alanine aminotransferase;apolipoprotein E;biomimetic material;cell penetrating peptide;cholesterol;cyanine dye;lactate dehydrogenase;lipid nan…			2025-04-10 06:44:56	4f2ace71-1896-42f3-ad63-a6afcb478fc1	Scopus_DR	f07fb032-2252-4776-8c0e-741fd078224d;c8b86574-9654-4740-8287-310786cdfb2e	Nela Fialova;Krystal Laing	2025-04-10 06:44:56;2025-04-14 20:25:15	Excluded;Excluded	Excluded
irrelevant	Mouse Model of Parkinsons		c9e31bf8-b551-45b0-b274-4bc253be2846	Enhancing Neuroprotection in Mouse Model of Parkinsonâ€™s Disease through Protein Nanosystem Conjugation with ApoE Peptide for miR-124 Delivery	Zhang J ;Cui B ;He T ;Hei R ;Yang L ;Liu C ;Wu X ;Wang X ;Gao Z ;Lin F ;Zhang H ;Dong K	ACS Applied Materials and Interfaces		Parkinsonâ€™s disease (PD) affects millions of peopleâ€™s lives worldwide. The main pathogenesis of PD is dopaminergic neuron necrosis and neuroinflammation mediated by activated microglia cells. In recent years, the anti-inflammatory ability and neuroprotective effects of miR-124 in PD models were well proved, but the in vivo delivery of miR-124 remains challenging. Herein, we report a protein n…	https://www.scopus.com/inward/record.uri?eid=2-s2.0-85185613141&doi=10.1021%2facsami.3c13849&partnerID=40&md5=c908da2f0a4eac5072e9950b9f335f4c		2024	10.1021/acsami.3c13849	Article	Animals;Apolipoproteins E;Disease Models, Animal;Endothelial Cells;Humans;Mice;Mice, Inbred C57BL;MicroRNAs;Neuroinflammatory Diseases;Neuroprotection;Parkinson Disease;Peptides;Endothelial cells;Nanosystems;Neurons;Nucleic acids;Peptides;apolipoprotein E;microRNA;MIRN124 microRNA, human;Mirn124 microRNA, mouse;peptide;Apoe;Blood-brain barrier;Delivery nanosystems;Dopaminergic neurons;Microglia;M…			2025-04-10 06:44:56	4f2ace71-1896-42f3-ad63-a6afcb478fc1	Scopus_DR	c8b86574-9654-4740-8287-310786cdfb2e;f07fb032-2252-4776-8c0e-741fd078224d	Krystal Laing;Nela Fialova	2025-04-10 07:10:36;2025-04-24 13:00:42	Excluded;Excluded	Excluded
irrelevant	siRNA nanogel		4addf7c0-62b2-41bd-bb26-8a8dce1d6f61	Endothelium-targeted NF-ÎºB siRNA nanogel for magnetic resonance imaging and visualized-anti-inflammation treatment of atherosclerosis	Guo Y ;Wang F ;Wan S ;Liu X ;Huang Y ;Xie M ;Wei X ;Zhu W ;Yao T ;Li Y ;Zhang C ;Zhu Y	Biomaterials		Atherosclerosis-induced lethal cardiovascular disease remains a severe healthcare threat due to the limited drug efficiency and untimely prediction of high-risk events caused by inadequate target specificity of medications, incapable recognition of insensitive patients, and variable morphology of vulnerable plaques. Therefore, it is necessary to develop efficient strategies to improve the diagnos…	https://www.scopus.com/inward/record.uri?eid=2-s2.0-85206922816&doi=10.1016%2fj.biomaterials.2024.122897&partnerID=40&md5=273bc1a2d5b4bc8385d8020db256a835		2025	10.1016/j.biomaterials.2024.122897	Article	Animals;Anti-Inflammatory Agents;Atherosclerosis;Contrast Media;Heterocyclic Compounds;Human Umbilical Vein Endothelial Cells;Humans;Inflammation;Magnetic Resonance Imaging;Male;Mice;Mice, Inbred C57BL;Nanogels;NF-kappa B;Organometallic Compounds;Polyethylene Glycols;Polyethyleneimine;RNA, Small Interfering;Endothelial cells;Glycoproteins;Nanogels;Targeted drug delivery;Theranostics;alanine amino…			2025-04-10 06:44:56	4f2ace71-1896-42f3-ad63-a6afcb478fc1	Scopus_DR	f07fb032-2252-4776-8c0e-741fd078224d;c8b86574-9654-4740-8287-310786cdfb2e	Nela Fialova;Krystal Laing	2025-04-10 06:44:56;2025-04-14 20:58:25	Excluded;Excluded	Excluded
irrelevant	liver x receptor, APP		ecff612a-f476-440f-a8a2-71411f26ca1a	Ganaxolone Reverses the Effect of Amyloid Î²-Induced Neurotoxicity by Regulating the Liver X Receptor Expression in APP Transfected SH-SY5Y Cells and Murine Model of Alzheimer's Disease	Divya ;Faruq M ;Nazir S S;Kaushik P ;Parvez S ;Vohora D	Journal of Neurochemistry		Inhibiting Î²-amyloid aggregation and enhancing its clearance are the key strategies in Alzheimer's disease (AD) treatment. Liver X receptors (LXRs) plays a crucial role in cholesterol homeostasis and inflammation, and their activation can clear AÎ² aggregates in AD. Allopregnanolone, a neurosteroid, positively influences AD through LXR regulation, while ganaxolone, its synthetic analog, is known…	https://www.scopus.com/inward/record.uri?eid=2-s2.0-85218482929&doi=10.1111%2fjnc.70007&partnerID=40&md5=130222a4b20ff16e73dda20094fc384f		2025	10.1111/jnc.70007	Article	Alzheimer Disease;Amyloid beta-Peptides;Amyloid beta-Protein Precursor;Animals;Cell Line, Tumor;Disease Models, Animal;Humans;Liver X Receptors;Male;Mice;Mice, Inbred C57BL;Mice, Transgenic;Neuroprotective Agents;Peptide Fragments;Pregnanolone;Transfection;amyloid beta protein;congo red;ganaxolone;interleukin 1beta;ketamine;liver X receptor;meloxicam;messenger RNA;tumor necrosis factor;xylazine;a…			2025-04-10 06:44:56	4f2ace71-1896-42f3-ad63-a6afcb478fc1	Scopus_DR	f07fb032-2252-4776-8c0e-741fd078224d;c8b86574-9654-4740-8287-310786cdfb2e	Nela Fialova;Krystal Laing	2025-04-10 06:44:56;2025-04-11 18:12:10	Excluded;Excluded	Excluded
irrelevant	abeta targeted MRI contrast		ad68f21d-87f5-4abf-aab2-fa782ca257ca	Oligomeric amyloid-Î² targeted contrast agent for MRI evaluation of Alzheimerâ€™s disease mouse models	Park J W;Tian Y ;Kim S -T;Park C ;Kim Y M;Chung H K;Kim K M;Jahng G -H	Frontiers in Pharmacology		Background: Oligomeric amyloid beta (oAÎ²) is a toxic factor that acts in the early stage of Alzheimerâ€™s disease (AD) and may initiate the pathologic cascade. Therefore, detecting oAÎ² has a crucial role in the early diagnosis, monitoring, and treatment of AD. Purpose: The purpose of this study was to evaluate MRI signal changes in different mouse models and the time-dependent signal changes us…	https://www.scopus.com/inward/record.uri?eid=2-s2.0-85196110412&doi=10.3389%2ffphar.2024.1392729&partnerID=40&md5=7a33da00d0ddf5bb60d74f6a6ce83fcf		2024	10.3389/fphar.2024.1392729	Article	amyloid beta protein;apolipoprotein E;aptamer;contrast medium;dodecane;gadolinium;tau protein;tetraxetan;Alzheimer disease;amygdala;animal experiment;animal model;Article;binding affinity;blood brain barrier;brain cortex;confocal microscopy;controlled study;digital imaging and communications in medicine;gray matter;hippocampal CA1 region;hippocampal CA3 region;hippocampus;image analysis;immunoflu…			2025-04-10 06:44:56	4f2ace71-1896-42f3-ad63-a6afcb478fc1	Scopus_DR	c8b86574-9654-4740-8287-310786cdfb2e;f07fb032-2252-4776-8c0e-741fd078224d	Krystal Laing;Nela Fialova	2025-04-10 06:44:56;2025-04-15 14:17:15	Excluded;Excluded	Excluded
irrelevant	glioblastoma		e59b7a5b-38ca-4cb9-bdd7-f51bed8a2602	Non-invasive PTEN mRNA brain delivery effectively mitigates growth of orthotopic glioblastoma	Liu Y ;Zhang D ;An Y ;Sun Y ;Li J ;Zheng M ;Zou Y ;Shi B	Nano Today		Messenger RNA (mRNA) based gene therapy holds great promise for treating various brain-related disorders including brain cancer. However, mRNA instability, inability to pass the blood-brain barrier (BBB) and lack of tumour targeting, hindering the further application of mRNA in brain disease therapy. Here we designed a new mRNA nanomedicine (ABNPs@mRNA) and demonstrated that it could effectively …	https://www.scopus.com/inward/record.uri?eid=2-s2.0-85148540118&doi=10.1016%2fj.nantod.2023.101790&partnerID=40&md5=bfbe812deb3e1a9575852af1f7059374		2023	10.1016/j.nantod.2023.101790	Article	Biomimetics;Blood;Controlled drug delivery;Cytology;Diagnosis;Disease control;Diseases;Gene therapy;Mammals;RNA;Targeted drug delivery;Tumors;alanine aminotransferase;albumin;apolipoprotein E;aspartate aminotransferase;benzyloxycarbonylvalylalanylaspartyl fluoromethyl ketone;creatinine;enhanced green fluorescent protein;interleukin 1beta;interleukin 6;low density lipoprotein;low density lipoprote…			2025-04-10 06:44:56	4f2ace71-1896-42f3-ad63-a6afcb478fc1	Scopus_DR	f07fb032-2252-4776-8c0e-741fd078224d;c8b86574-9654-4740-8287-310786cdfb2e	Nela Fialova;Krystal Laing	2025-04-10 06:44:56;2025-04-14 19:54:29	Excluded;Excluded	Excluded
irrelevant	naoparticles		2a8e9fcd-4516-4701-9567-48820505ce64	Receptor Ligand-Free Mesoporous Silica Nanoparticles: A Streamlined Strategy for Targeted Drug Delivery across the Blood-Brain Barrier	Chen Z -A;Wu C -H;Wu S -H;Huang C -Y;Mou C -Y;Wei K -C;Yen Y ;Chien I -T;Runa S ;Chen Y -P;Chen P	ACS Nano		Mesoporous silica nanoparticles (MSNs) represent a promising avenue for targeted brain tumor therapy. However, the blood-brain barrier (BBB) often presents a formidable obstacle to efficient drug delivery. This study introduces a ligand-free PEGylated MSN variant (RMSN25-PEG-TA) with a 25 nm size and a slight positive charge, which exhibits superior BBB penetration. Utilizing two-photon imaging, …	https://www.scopus.com/inward/record.uri?eid=2-s2.0-85193281895&doi=10.1021%2facsnano.3c08993&partnerID=40&md5=1c33b7c33133b2a09ac08745f7af81ef		2024	10.1021/acsnano.3c08993	Article	Animals;Antibiotics, Antineoplastic;Blood-Brain Barrier;Brain Neoplasms;Cell Line, Tumor;Doxorubicin;Drug Carriers;Drug Delivery Systems;Glioma;Humans;Ligands;Mice;Nanoparticles;Particle Size;Polyethylene Glycols;Porosity;Silicon Dioxide;Blood;Brain;Controlled drug delivery;Ligands;Mesoporous materials;Proteins;Silica nanoparticles;Tumors;antineoplastic antibiotic;doxorubicin;drug carrier;ligand;…			2025-04-10 06:44:56	4f2ace71-1896-42f3-ad63-a6afcb478fc1	Scopus_DR	c8b86574-9654-4740-8287-310786cdfb2e;f07fb032-2252-4776-8c0e-741fd078224d	Krystal Laing;Nela Fialova	2025-04-10 06:44:56;2025-04-25 12:33:56	Excluded;Excluded	Excluded
irrelevant	glioblastoma		bbabdbcf-696f-4865-914c-55bcb11ad759	Dual-Targeted Novel Temozolomide Nanocapsules Encapsulating siPKM2 Inhibit Aerobic Glycolysis to Sensitize Glioblastoma to Chemotherapy	Zhang Y ;Ma H ;Li L ;Sun C ;Yu C ;Wang L ;Xu D ;Song X ;Yu R	Advanced Materials		Chemotherapy of glioblastoma (GBM) has not yielded success due to inefficient bloodâ€“brain barrier (BBB) penetration and poor glioma tissue accumulation. Aerobic glycolysis, as the main mode of energy supply for GBM, safeguards the rapid growth of GBM while affecting the efficacy of radiotherapy and chemotherapy. Therefore, to effectively inhibit aerobic glycolysis, increase drug delivery effici…	https://www.scopus.com/inward/record.uri?eid=2-s2.0-85192724874&doi=10.1002%2fadma.202400502&partnerID=40&md5=b6061eb0b8d82cb5ff9ceebe55d3250e		2024	10.1002/adma.202400502	Article	Animals;Blood-Brain Barrier;Brain Neoplasms;Cell Line, Tumor;Glioblastoma;Glutathione;Glycolysis;Humans;Mice;Mice, Nude;Nanocapsules;RNA, Small Interfering;Temozolomide;Controlled drug delivery;Covalent bonds;Mammals;Metabolism;Nanocapsules;Pathology;Sulfur compounds;Targeted drug delivery;Tumors;glutathione;nanocapsule;small interfering RNA;temozolomide;Aerobic glycolysis;Apolipoprotein E;Barrie…			2025-04-10 06:44:56	4f2ace71-1896-42f3-ad63-a6afcb478fc1	Scopus_DR	f07fb032-2252-4776-8c0e-741fd078224d;c8b86574-9654-4740-8287-310786cdfb2e	Nela Fialova;Krystal Laing	2025-04-11 13:33:00;2025-04-14 19:50:39	Excluded;Excluded	Excluded
irrelevant	glioblastoma		84a0a2fa-87b9-48ce-93de-175f21ce4d11	Doxorubicin delivered via apoe-directed reduction-sensitive polymersomes potently inhibit orthotopic human glioblastoma xenografts in nude mice	Ouyang J ;Jiang Y ;Deng C ;Zhong Z ;Lan Q	International Journal of Nanomedicine		Purpose: Glioblastoma multiforme (GBM) poorly responds to chemotherapy owing to the existence of blood-brain barriers (BBB). It has been a long desire to develop BBB-permeable vehicles to facilitate drug targeting to GBM. Method and Results: Here, we report that doxorubicin hydrochloride loaded in ApoE peptide-functionalized reduction-sensitive polymersomes (ApoE-PS-DOX) induces potent therapy of…	https://www.scopus.com/inward/record.uri?eid=2-s2.0-85108778402&doi=10.2147%2fIJN.S314895&partnerID=40&md5=cd3a08f1859275dfd22541fcbc6ac1a0		2021	10.2147/IJN.S314895	Article	Animals;Apolipoproteins E;Blood-Brain Barrier;Cell Line, Tumor;Cell Transformation, Neoplastic;Doxorubicin;Drug Carriers;Glioblastoma;Humans;Mice;Mice, Nude;Oxidation-Reduction;Polymers;apolipoprotein E;doxorubicin;liposome;phosphate buffered saline;polymer;polymersome;unclassified drug;apolipoprotein E;doxorubicin;drug carrier;polymer;animal experiment;animal model;animal tissue;antineoplastic a…			2025-04-10 06:44:56	4f2ace71-1896-42f3-ad63-a6afcb478fc1	Scopus_DR	c8b86574-9654-4740-8287-310786cdfb2e;f07fb032-2252-4776-8c0e-741fd078224d	Krystal Laing;Nela Fialova	2025-04-10 06:44:56;2025-04-10 06:44:56	Excluded;Excluded	Excluded
irrelevant	glioblastoma		088f9c4c-3f21-4a98-941f-bc965fbcc31f	Radiation and adjuvant drug-loaded liposomes target glioblastoma stem cells and trigger in-situ immune response	Pizzocri M ;Re F ;Stanzani E ;Formicola B ;Tamborini M ;Lauranzano E ;Ungaro F ;Rodighiero S ;Francolini M ;Gregori M ;Perin A ;Dimeco F ;Masserini M ;Matteoli M ;Passoni L	Neuro-Oncology Advances		Background. The radio- and chemo-resistance of glioblastoma stem-like cells (GSCs), together with their innate tumor-initiating aptitude, make this cell population a crucial target for effective therapies. However, targeting GSCs is hardly difficult and complex, due to the presence of the blood-brain barrier (BBB) and the infiltrative nature of GSCs arousing their dispersion within the brain pare…	https://www.scopus.com/inward/record.uri?eid=2-s2.0-85123204113&doi=10.1093%2fnoajnl%2fvdab076&partnerID=40&md5=f3d279ede4172586604098055ea5382c		2021	10.1093/noajnl/vdab076	Article	apolipoprotein E;doxorubicin;initiation factor 2alpha;liposome;low density lipoprotein receptor;adjuvant therapy;animal cell;animal experiment;animal model;animal tissue;antigen presenting cell;antineoplastic activity;apoptosis;Article;blood brain barrier;brain capillary endothelial cell;cancer adjuvant therapy;cancer growth;cancer inhibition;controlled study;cross presentation;encapsulation;endo…			2025-04-10 06:44:56	4f2ace71-1896-42f3-ad63-a6afcb478fc1	Scopus_DR	f07fb032-2252-4776-8c0e-741fd078224d;c8b86574-9654-4740-8287-310786cdfb2e	Nela Fialova;Krystal Laing	2025-04-10 06:44:56;2025-04-11 18:23:59	Excluded;Excluded	Excluded
irrelevant	glioblastoma		9d8bc29a-62cb-4090-a161-b68c6c820ecc	Brain co-delivery of first-line chemotherapy drug and epigenetic bromodomain inhibitor for multidimensional enhanced synergistic glioblastoma therapy	Liu Y ;Wang W ;Zhang D ;Sun Y ;Li F ;Zheng M ;Lovejoy D B;Zou Y ;Shi B	Exploration		Glioblastoma (GBM) is a central nervous system tumor with poor prognosis due to the rapid development of resistance to mono chemotherapy and poor brain targeted delivery. Chemoimmunotherapy (CIT) combines chemotherapy drugs with activators of innate immunity that hold great promise for GBM synergistic therapy. Herein, we chose temozolomide, TMZ, and the epigenetic bromodomain inhibitor, OTX015, a…	https://www.scopus.com/inward/record.uri?eid=2-s2.0-85177739852&doi=10.1002%2fEXP.20210274&partnerID=40&md5=730bd2899a8818e77191dd8b34fabc2d		2022	10.1002/EXP.20210274	Article				2025-04-10 06:44:56	4f2ace71-1896-42f3-ad63-a6afcb478fc1	Scopus_DR	c8b86574-9654-4740-8287-310786cdfb2e;f07fb032-2252-4776-8c0e-741fd078224d	Krystal Laing;Nela Fialova	2025-04-10 06:44:56;2025-04-11 14:40:54	Excluded;Excluded	Excluded
irrelevant	glioblastoma		e5b46987-8829-42fd-b3e9-613631326291	Brain targeted gold liposomes improve rnai delivery for glioblastoma	Grafals-Ruiz N ;Rios-Vicil C I;Lozada-Delgado E L;QuiÃ±ones-DÃ­az B I;Noriega-Rivera R A;MartÃ­nez-Zayas G ;Santana-Rivera Y ;Santiago-SÃ¡nchez G S;Valiyeva F ;Vivas-MejÃ­a P E	International Journal of Nanomedicine		Introduction: Glioblastoma (GBM) is the most common and lethal of the central nervous system (CNS) malignancies. The initiation, progression, and infiltration ability of GBMs are attributed in part to the dysregulation of microRNAs (miRNAs). Thus, targeting dysregulated miRNAs with RNA oligonucleotides (RNA interference, RNAi) has been proposed for GBM treatment. Despite promising results in the …	https://www.scopus.com/inward/record.uri?eid=2-s2.0-85084049947&doi=10.2147%2fIJN.S241055&partnerID=40&md5=bef73fcab9aa63abd458fc4618de9b59		2020	10.2147/IJN.S241055	Article	Animals;Apolipoproteins E;Blood-Brain Barrier;Brain Neoplasms;Cell Line, Tumor;Gene Transfer Techniques;Glioblastoma;Gold;Humans;Liposomes;Male;Metal Nanoparticles;Mice, Inbred C57BL;MicroRNAs;Nucleic Acids;Oligonucleotides;RNA Interference;Viral Envelope Proteins;Xenograft Model Antitumor Assays;antineoplastic agent;apolipoprotein E;complementary DNA;gold nanoparticle;microRNA;microRNA 92b;nucle…			2025-04-10 06:44:56	4f2ace71-1896-42f3-ad63-a6afcb478fc1	Scopus_DR	f07fb032-2252-4776-8c0e-741fd078224d;c8b86574-9654-4740-8287-310786cdfb2e	Nela Fialova;Krystal Laing	2025-04-10 06:44:56;2025-04-13 01:22:00	Excluded;Excluded	Excluded
irrelevant	porcine pancreatic elastase (PPE) induced abdominal aortic aneurysms		8edef7cb-435e-4b62-a65d-78e23add6cca	Comparison of histological characteristics of two experimental mouse abdominal aortic aneurysm models; [ä¸¤ç§å°é¼ è…¹ä¸»åŠ¨è„‰ç˜¤æ¨¡åž‹çš„ç»„ç»‡å­¦ç‰¹å¾æ¯”è¾ƒ]	Fu W ;Tian K ;Xia C ;Liu H ;Sun J ;Cheng D ;Liu E ;Li Y ;Zhao S	Journal of Xi'an Jiaotong University (Medical Sciences)		Objective: To compare the histological characteristics of porcine pancreatic elastase (PPE) induced abdominal aortic aneurysms(AAA)and angiotensin â…¡(Angâ…¡)induced AAA in mice. Methods: In the PPE group, the mouse abdominal aorta segment from the infrarenal abdominal aorta to the iliac artery was isolated and its branch arteries were ligated to avoid leakage during PPE perfusion. We perfused th…	https://www.scopus.com/inward/record.uri?eid=2-s2.0-85132352896&doi=10.7652%2fjdyxb202203011&partnerID=40&md5=10d0c62dac1fd6801ca5f76b2102dd8d		2022	10.7652/jdyxb202203011	Article	angiotensin II;pancreatic elastase;abdominal aorta;abdominal aortic aneurysm;abdominal cavity;animal experiment;animal model;animal tissue;aortic arch;aortic diameter;aortic dissection;artery dissection;artery ligation;Article;controlled study;elastic fiber;histopathology;iliac artery;immunohistochemistry;inflammation;mouse;mouse model;muscle injury;nonhuman;smooth muscle;thoracic aorta;wild type			2025-04-10 06:44:56	4f2ace71-1896-42f3-ad63-a6afcb478fc1	Scopus_DR	c8b86574-9654-4740-8287-310786cdfb2e;f07fb032-2252-4776-8c0e-741fd078224d	Krystal Laing;Nela Fialova	2025-04-10 06:44:56;2025-04-10 06:44:56	Excluded;Excluded	Excluded
irrelevant	review		228d9b90-637d-48ac-9fec-10b223a80c08	Physiological and Pathological Ageing of Astrocytes in the Human Brain	Verkerke M ;Hol E M;Middeldorp J	Neurochemical Research		Ageing is the greatest risk factor for dementia, although physiological ageing by itself does not lead to cognitive decline. In addition to ageing, APOE Îµ4 is genetically the strongest risk factor for Alzheimerâ€™s disease and is highly expressed in astrocytes. There are indications that human astrocytes change with age and upon expression of APOE4. As these glial cells maintain water and ion ho…	https://www.scopus.com/inward/record.uri?eid=2-s2.0-85100701351&doi=10.1007%2fs11064-021-03256-7&partnerID=40&md5=2ccabe5c4cdae130db2dc46485d66c0c		2021	10.1007/s11064-021-03256-7	Article	Aging;Alzheimer Disease;Animals;Apolipoprotein E4;Astrocytes;Brain;Cellular Senescence;Humans;Neuroinflammatory Diseases;apolipoprotein E4;apolipoprotein E4;adolescent;adult;aged;aging;Alzheimer disease;Article;astrocyte;blood brain barrier;brain function;cell aging;cell population;cell structure;child;homeostasis;human;human cell;infant;molecular dynamics;molecular mechanics;mouse;newborn;nonhum…			2025-04-10 06:44:56	4f2ace71-1896-42f3-ad63-a6afcb478fc1	Scopus_DR	c8b86574-9654-4740-8287-310786cdfb2e;f07fb032-2252-4776-8c0e-741fd078224d	Krystal Laing;Nela Fialova	2025-04-10 19:49:48;2025-04-21 12:14:32	Excluded;Excluded	Excluded
irrelevant	glioma		1787507f-3bd6-4344-8c66-62a56454eb9b	Engineering microglia as intraoperative optical imaging agent vehicles potentially for fluorescence-guided surgery in gliomas	Guo L ;Zhang X ;Wei R ;Li G ;Sun B ;Zhang H ;Liu D ;Wang C ;Feng M	Biomaterials Science		Surgical resection currently remains the mainstay of treatment for patients with gliomas of any grade. The maximum extent of surgical resection is associated with a long-term disease control; however, maximal resection of the brain tumor possibly results in additional neurological deficits. Therefore, improving the precision in brain tumor surgery by visual identification and screening of tumor c…	https://www.scopus.com/inward/record.uri?eid=2-s2.0-85080846046&doi=10.1039%2fc9bm01388a&partnerID=40&md5=0e0cb54b3872cac607dd37febe9c8a9c		2020	10.1039/c9bm01388a	Article	Animals;Brain Neoplasms;Cell Engineering;Cell Line;Fluorescent Dyes;Glioma;Humans;Magnetite Nanoparticles;Mice;Microglia;Neoplasm Transplantation;Optical Imaging;Rats;Brain;Chemical activation;Cytology;Disease control;Fluorescence;Gene expression;Infrared devices;Iron oxides;Metal nanoparticles;Optical image storage;Surgery;Thermography (imaging);Tumors;alanine aminotransferase;alkaline phosphata…			2025-04-10 06:44:56	4f2ace71-1896-42f3-ad63-a6afcb478fc1	Scopus_DR	c8b86574-9654-4740-8287-310786cdfb2e;f07fb032-2252-4776-8c0e-741fd078224d	Krystal Laing;Nela Fialova	2025-04-10 06:44:56;2025-04-16 15:01:41	Excluded;Excluded	Excluded
irrelevant	review		80edc908-e2a7-4326-bb01-e9b7ea630044	Exploring therapeutic advancement and strategies associated with drug delivery in brain-tumor targeting	Stephen B J;Sharma M M;Jain D ;Dhaliwal H ;Sharma V ;Singh A	Critical Reviews in Therapeutic Drug Carrier Systems		Brain tumors pose a serious burden to health care because the cancers are usually incurable, despite advancements in treatment strategies including surgery, radiotherapy, and chemotherapy. Most studies report that specific drugs are effective in vitro, but many lose their therapeutic value in clinical settings. Maintaining therapeutic drug concentrations as an agent reaches a cancer target is the…	https://www.scopus.com/inward/record.uri?eid=2-s2.0-85102154329&doi=10.1615%2fCritRevTherDrugCarrierSyst.2020033839&partnerID=40&md5=27877f40ca2c7990d0c8ff6bf2a99b14		2021	10.1615/CritRevTherDrugCarrierSyst.2020033839	Article	Animals;Antineoplastic Agents;Blood-Brain Barrier;Brain Neoplasms;Cell Line, Tumor;Clinical Trials as Topic;Disease Models, Animal;Drug Carriers;Drug Compounding;Humans;Nanoparticles;Nanotechnology;Permeability;Surface Properties;Tissue Distribution;Treatment Outcome;alpha tocopherol;antineoplastic agent;apolipoprotein E;aptamer;bortezomib;carboplatin;carmustine;cell penetrating peptide;cyanocoba…			2025-04-10 06:44:56	4f2ace71-1896-42f3-ad63-a6afcb478fc1	Scopus_DR	c8b86574-9654-4740-8287-310786cdfb2e;f07fb032-2252-4776-8c0e-741fd078224d	Krystal Laing;Nela Fialova	2025-04-11 18:39:15;2025-04-17 09:02:03	Excluded;Excluded	Excluded
irrelevant	abdominal aortic aneurysm		536cbdaa-d69f-46de-a336-ff0096695bbb	Microscopic multifrequency magnetic resonance elastography of ex vivo abdominal aortic aneurysms for extracellular matrix imaging in a mouse model	Mangarova D B;Bertalan G ;Jordan J ;Brangsch J ;Kader A ;MÃ¶ckel J ;Adams L C;Sack I ;Taupitz M ;Hamm B ;Braun J ;Makowski M R	Acta Biomaterialia		An abdominal aortic aneurysm (AAA) is a permanent dilatation of the abdominal aorta, usually accompanied by thrombus formation. The current clinical imaging modalities cannot reliably visualize the thrombus composition. Remodeling of the extracellular matrix (ECM) during AAA development leads to stiffness changes, providing a potential imaging marker. 14 apolipoprotein E-deficient mice underwent …	https://www.scopus.com/inward/record.uri?eid=2-s2.0-85120697459&doi=10.1016%2fj.actbio.2021.11.026&partnerID=40&md5=798a95ed0564f83a149eefbd6b9dfc5e		2022	10.1016/j.actbio.2021.11.026	Article	Animals;Aorta, Abdominal;Aortic Aneurysm, Abdominal;Disease Models, Animal;Elasticity Imaging Techniques;Extracellular Matrix;Humans;Magnetic Resonance Imaging;Mice;Mice, Inbred C57BL;Histology;Magnetic resonance imaging;Magnetism;Mammals;Medical imaging;Resonance;Risk assessment;Shear flow;Shear waves;Slow wave structures;Stiffness;Stiffness matrix;angiotensin II;atipamezole;collagen;elastin;fen…			2025-04-10 06:44:56	4f2ace71-1896-42f3-ad63-a6afcb478fc1	Scopus_DR	c8b86574-9654-4740-8287-310786cdfb2e;f07fb032-2252-4776-8c0e-741fd078224d	Krystal Laing;Nela Fialova	2025-04-10 06:44:56;2025-04-17 09:24:42	Excluded;Excluded	Excluded
irrelevant	glioblastoma		dcbe5d96-fb73-4655-94aa-a3f7213f38c5	Small, Smart, and LDLR-Specific Micelles Augment Sorafenib Therapy of Glioblastoma	Wei J ;Xia Y ;Meng F ;Ni D ;Qiu X ;Zhong Z	Biomacromolecules		Targeted molecular therapy, for example, with sorafenib (SF) is considered as a new and potent strategy for glioblastoma (GBM) that remains hard to treat today. Several clinical trials with SF, as monotherapy or combination therapy with current treatments, have not met the clinical endpoints, likely as a result of the blood-brain barrier (BBB) and inferior GBM delivery. Here, we designed and expl…	https://www.scopus.com/inward/record.uri?eid=2-s2.0-85118703299&doi=10.1021%2facs.biomac.1c01103&partnerID=40&md5=125e97573f3953e317e419a01ef6f3ce		2021	10.1021/acs.biomac.1c01103	Article	Blood-Brain Barrier;Brain Neoplasms;Cell Line, Tumor;Glioblastoma;Humans;Micelles;Sorafenib;Cell death;Peptides;Polyethylene glycols;Sols;Tumors;apolipoprotein E;low density lipoprotein receptor;macrogol;mefenamic acid;mitogen activated protein kinase 1;mitogen activated protein kinase 3;sorafenib;vasculotropin receptor;sorafenib;Barrier penetration;Blood-brain barrier;Cell uptake;Clinical trial;…			2025-04-10 06:44:56	4f2ace71-1896-42f3-ad63-a6afcb478fc1	Scopus_DR	c8b86574-9654-4740-8287-310786cdfb2e;f07fb032-2252-4776-8c0e-741fd078224d	Krystal Laing;Nela Fialova	2025-04-14 20:09:28;2025-04-21 13:18:20	Excluded;Excluded	Excluded
irrelevant	naoparticles		3e3eed49-2443-47ef-a3c7-f8e863b0cbe4	Magnetic mesoporous silica nanoparticles-aided dual MR/NIRF imaging to identify macrophage enrichment in atherosclerotic plaques	Wu M ;Li X ;Guo Q ;Li J ;Xu G ;Li G ;Wang J ;Zhang X	Nanomedicine: Nanotechnology, Biology, and Medicine		Active foamy macrophage enrichment drives atherosclerotic plaque initiation and evolution, and is the prominent target for precisely identifying vulnerable plaque. Precise imaging of high-risk plaque allows promotion of treatment and prevention of vascular pathema. However, current iron oxide (IO) nanoparticles-based magnetic resonance (MR) imaging of plaque is often limited by insufficient perfu…	https://www.scopus.com/inward/record.uri?eid=2-s2.0-85097586333&doi=10.1016%2fj.nano.2020.102330&partnerID=40&md5=28d800943bb966b062b74dbd06fc3828		2021	10.1016/j.nano.2020.102330	Article	Animals;Aorta;Biocompatible Materials;Cell Death;Cell Survival;Fluorescence;Macrophages;Magnetic Resonance Imaging;Magnetite Nanoparticles;Mice;Plaque, Atherosclerotic;RAW 264.7 Cells;Scavenger Receptors, Class A;Silicon Dioxide;Biocompatibility;Infrared devices;Iron oxides;Macrophages;Magnetic resonance;Mammals;Nanoparticles;Silica;Silica nanoparticles;contrast medium;mesoporous silica nanoparti…			2025-04-10 06:44:56	4f2ace71-1896-42f3-ad63-a6afcb478fc1	Scopus_DR	c8b86574-9654-4740-8287-310786cdfb2e;f07fb032-2252-4776-8c0e-741fd078224d	Krystal Laing;Nela Fialova	2025-04-10 06:44:56;2025-04-10 06:44:56	Excluded;Excluded	Excluded
irrelevant	glioblastoma		2c53b5ca-1929-4b3f-8fee-d72539adcd05	Targeted liposomes for combined delivery of artesunate and temozolomide to resistant glioblastoma	Ismail M ;Yang W ;Li Y ;Chai T ;Zhang D ;Du Q ;Muhammad P ;Hanif S ;Zheng M ;Shi B	Biomaterials		The effective treatment of glioblastoma (GBM) is a great challenge because of the blood-brain barrier (BBB) and the growing resistance to single-agent therapeutics. Targeted combined co-delivery of drugs could circumvent these challenges; however, the absence of more effective combination drug delivery strategies presents a potent barrier. Here, a unique combination ApoE-functionalized liposomal …	https://www.scopus.com/inward/record.uri?eid=2-s2.0-85131681479&doi=10.1016%2fj.biomaterials.2022.121608&partnerID=40&md5=b62615354b72b68ef750737f6dbd7dd8		2022	10.1016/j.biomaterials.2022.121608	Article	Animals;Antineoplastic Agents, Alkylating;Apolipoproteins E;Artesunate;Brain Neoplasms;Cell Line, Tumor;Drug Resistance, Neoplasm;Glioblastoma;Liposomes;Mice;Temozolomide;Xenograft Model Antitumor Assays;Cell death;Controlled drug delivery;Mammals;Targeted drug delivery;Tumors;artesunate;liposome;reactive oxygen metabolite;temozolomide;alkylating agent;apolipoprotein E;artesunate;liposome;temozol…			2025-04-10 06:44:56	4f2ace71-1896-42f3-ad63-a6afcb478fc1	Scopus_DR	c8b86574-9654-4740-8287-310786cdfb2e;f07fb032-2252-4776-8c0e-741fd078224d	Krystal Laing;Nela Fialova	2025-04-10 06:44:56;2025-04-10 06:44:56	Excluded;Excluded	Excluded
irrelevant	glioblastoma		871881aa-d8ef-42b9-9964-d9a2ad8334c5	SERPINA3 in glioblastoma and Alz h eimer's dis e as e	Norton E S;Da Mesquita S ;Guerrero-Cazares H	Aging		Glioblastoma (GBM) is the most common and aggressive primary brain tumor in adults. Although GBM can arise at any age, incidence increases with aging and the median age of diagnosis is 64 years. Aging-induced changes in gene expression and immune microenvironment contribute to the increase of GBM incidence and mortality in elderly patients [1]. An age-related factor that has been previously impli…	https://www.scopus.com/inward/record.uri?eid=2-s2.0-85116444759&doi=10.18632%2faging.203603&partnerID=40&md5=288c87bdad20641032b140c43b32f360		2021	10.18632/aging.203603	Article	Aging;Alzheimer Disease;Glioblastoma;Humans;Serpins;serine proteinase inhibitor;SERPINA3 protein, human;aging;Alzheimer disease;glioblastoma;human			2025-04-10 06:44:56	4f2ace71-1896-42f3-ad63-a6afcb478fc1	Scopus_DR	c8b86574-9654-4740-8287-310786cdfb2e;f07fb032-2252-4776-8c0e-741fd078224d	Krystal Laing;Nela Fialova	2025-04-10 06:44:56;2025-04-25 15:18:20	Excluded;Excluded	Excluded
irrelevant	naoparticles		ef904d15-9bde-4af4-9207-d89ddadd6b07	ApoE mimetic peptide targeted nanoparticles carrying a BRD4 inhibitor for treating Medulloblastoma in mice	Wang Q ;Kumar V ;Lin F ;Sethi B ;Coulter D W;McGuire T R;Mahato R I	Journal of Controlled Release		Treatment of medulloblastoma (MB) is challenging due to diverse genetic make-up, chemoresistance and inefficient drug transport across the blood brain barrier (BBB). Since hedgehog (Hh) signaling regulates cancer cell proliferation and tumorigenicity, Hh inhibitors have the potential to treat sonic Hh driven MB (SHH-MB), but their repeated use develops chemoresistance due to mutations in smoothen…	https://www.scopus.com/inward/record.uri?eid=2-s2.0-85084353676&doi=10.1016%2fj.jconrel.2020.04.053&partnerID=40&md5=2b0af6c41bbdfd63d90303f33e86715e		2020	10.1016/j.jconrel.2020.04.053	Article	Animals;Apolipoproteins;Cell Line, Tumor;Cell Proliferation;Cerebellar Neoplasms;Hedgehog Proteins;Medulloblastoma;Mice;Nanoparticles;Nuclear Proteins;Transcription Factors;Brain;Cell death;Cell proliferation;Cell signaling;Electrophoresis;Mammals;Nanoparticles;Particle size;Particle size analysis;Peptides;Tumors;4 (4 chlorophenyl) 2,3,9 trimethyl 6h thieno[3,2 f][1,2,4]triazolo[4,3 a][1,4]diazep…			2025-04-10 06:44:56	4f2ace71-1896-42f3-ad63-a6afcb478fc1	Scopus_DR	c8b86574-9654-4740-8287-310786cdfb2e;f07fb032-2252-4776-8c0e-741fd078224d	Krystal Laing;Nela Fialova	2025-04-11 19:24:08;2025-04-15 11:59:02	Excluded;Excluded	Excluded
irrelevant	naoparticles		4ddf4cc3-df2b-4870-81fa-b959b478c1ac	Unmasking CSF protein corona: Effect on targeting capacity of nanoparticles	Wang Y ;Zhang H ;Xiao W ;Liu Y ;Zhou Y ;He X ;Xia X ;Gong T ;Wang L ;Gao H	Journal of Controlled Release		Among biological fluids, cerebrospinal fluid (CSF) not only protects and support brain, but also plays a pivotal role in intracerebral interaction of various nano-drug carriers. However, it is still uncertain how protein corona from CSF affects the targeting capability of functionalized nanoparticles (NPs). So, two types of polystyrene NPs, including PEGylated polystyrene NPs (PN) and transferrin…	https://www.scopus.com/inward/record.uri?eid=2-s2.0-85103784127&doi=10.1016%2fj.jconrel.2021.04.001&partnerID=40&md5=4e3ba698c7be7bb7df269ff9de84b31a		2021	10.1016/j.jconrel.2021.04.001	Article	Drug Carriers;Nanoparticles;Polystyrenes;Protein Corona;Transferrin;Brain;Cerebrospinal fluid;Drug delivery;Molecular biology;Nanoparticles;Polystyrenes;adenosine triphosphate;amiloride;apolipoprotein A1;apolipoprotein A2;apolipoprotein A4;apolipoprotein E;ceruloplasmin;chlorpromazine;clathrin;complement component C3;complement receptor;drug carrier;fetuin A;fucoidin;genistein;glyceraldehyde 3 ph…			2025-04-10 06:44:56	4f2ace71-1896-42f3-ad63-a6afcb478fc1	Scopus_DR	c8b86574-9654-4740-8287-310786cdfb2e;f07fb032-2252-4776-8c0e-741fd078224d	Krystal Laing;Nela Fialova	2025-04-14 21:00:54;2025-04-25 12:34:08	Excluded;Excluded	Excluded
irrelevant	aortas of C57BL/6 mice, Sca-1 + CD45 + cells		498b4669-b178-426a-b271-549d1b09f3ee	Vasculogenic properties of adventitial Sca-1 + CD45 + progenitor cells in mice: a potential source of vasa vasorum in atherosclerosis	Toledo-Flores D ;Williamson A ;Schwarz N ;Fernando S ;Dimasi C ;Witt T A;Nguyen T M;Puranik A S;Chue C D;Delacroix S ;Spoon D B;Bonder C S;Bursill C A;Di Bartolo B A;Nicholls S J;Simari R D;Psaltis P J	Scientific Reports		The cellular origins of vasa vasorum are ill-defined and may involve circulating or local progenitor cells. We previously discovered that murine aortic adventitia contains Sca-1 + CD45 + progenitors that produce macrophages. Here we investigated whether they are also vasculogenic. In aortas of C57BL/6 mice, Sca-1 + CD45 + cells were localised to adventitia and lacked surface expression of endothe…	https://www.scopus.com/inward/record.uri?eid=2-s2.0-85065731178&doi=10.1038%2fs41598-019-43765-8&partnerID=40&md5=467f6b15f645bfa3fb8efc01e5a7ca23		2019	10.1038/s41598-019-43765-8	Article	Adventitia;Animals;Antigens, Ly;Aorta;Atherosclerosis;Cell Differentiation;Diet, Atherogenic;Disease Models, Animal;Endothelial Cells;Female;Humans;Leukocyte Common Antigens;Macrophages;Male;Membrane Proteins;Mice;Mice, Knockout, ApoE;Neovascularization, Pathologic;Stem Cells;Vasa Vasorum;Ly antigen;Ly6a protein, mouse;membrane protein;Ptprc protein, mouse;receptor type tyrosine protein phosphata…			2025-04-10 06:44:56	4f2ace71-1896-42f3-ad63-a6afcb478fc1	Scopus_DR	c8b86574-9654-4740-8287-310786cdfb2e;f07fb032-2252-4776-8c0e-741fd078224d	Krystal Laing;Nela Fialova	2025-04-10 06:44:56;2025-04-11 15:40:03	Excluded;Excluded	Excluded
irrelevant	Mouse Aorta		f70f9d9c-19aa-4a60-a2b3-e74021616810	Inhibition of Vascular Endothelial Cadherin Cleavage Prevents Elastic Fiber Alterations and Atherosclerosis Induced by Intermittent Hypoxia in the Mouse Aorta	Harki O ;Bouyon S ;SallÃ© M ;Arco-Hierves A ;LemariÃ© E ;Demory A ;Chirica C ;Vilgrain I ;PÃ©pin J -L;Faury G ;BrianÃ§on-Marjollet A	International Journal of Molecular Sciences		Intermittent hypoxia (IH), the major feature of obstructive sleep apnea syndrome (OSAS), induces atherosclerosis and elastic fiber alterations. VE-cadherin cleavage is increased in OSAS patients and in an IH-cellular model. It is mediated by HIF-1 and Src-tyr-kinases pathways and results in endothelial hyperpermeability. Our aim was to determine whether blocking VE-cadherin cleavage in vivo could…	https://www.scopus.com/inward/record.uri?eid=2-s2.0-85132432048&doi=10.3390%2fijms23137012&partnerID=40&md5=6957fa00de13144aaae1bb2adce08415		2022	10.3390/ijms23137012	Article	acriflavine;hypoxia inducible factor 1alpha;ketamine;low density lipoprotein cholesterol;pazopanib;saracatinib;vascular endothelial cadherin;xylazine;animal cell;animal experiment;animal model;animal tissue;antihypertensive activity;aorta;aortic atherosclerosis;aortic endothelial cell;aortic endothelium;aortic root;arterial pressure;arterial stiffness;arterial wall thickness;Article;atherogenesis…			2025-04-10 06:44:56	4f2ace71-1896-42f3-ad63-a6afcb478fc1	Scopus_DR	f07fb032-2252-4776-8c0e-741fd078224d;c8b86574-9654-4740-8287-310786cdfb2e	Nela Fialova;Krystal Laing	2025-04-11 15:31:52;2025-04-14 20:51:00	Excluded;Excluded	Excluded
irrelevant	glioblastoma		0b9fb6dd-adad-4742-b694-81f50626c85a	Brain-Targeted Codelivery of Bcl-2/Bcl-xl and Mcl-1 Inhibitors by Biomimetic Nanoparticles for Orthotopic Glioblastoma Therapy	He W ;Li X ;Morsch M ;Ismail M ;Liu Y ;Rehman F U;Zhang D ;Wang Y ;Zheng M ;Chung R ;Zou Y ;Shi B	ACS Nano		Glioblastoma (GBM) is among the most treatment-resistant solid tumors and often recurrs after resection. One of the mechanisms through which GBM escapes various treatment modalities is the overexpression of anti-apoptotic Bcl-2 family proteins (e.g., Bcl-2, Bcl-xl, and Mcl-1) in tumor cells. Small-molecule inhibitors such as ABT-263 (ABT), which can promote mitochondrial-mediated cell apoptosis b…	https://www.scopus.com/inward/record.uri?eid=2-s2.0-85127866244&doi=10.1021%2facsnano.2c00320&partnerID=40&md5=41cb76eb5ea8910877806586b0b5f627		2022	10.1021/acsnano.2c00320	Article	Animals;Antineoplastic Agents;Apoptosis;bcl-X Protein;Biomimetics;Brain;Cell Line, Tumor;Glioblastoma;Humans;Mice;Myeloid Cell Leukemia Sequence 1 Protein;Nanoparticles;Proto-Oncogene Proteins c-bcl-2;Biocompatibility;Biomimetics;Blood;Cell death;Controlled drug delivery;Drug dosage;Mammals;Molecules;Nanoparticles;Proteins;Stem cells;Targeted drug delivery;Tumors;antineoplastic agent;nanoparticle…			2025-04-10 06:44:56	4f2ace71-1896-42f3-ad63-a6afcb478fc1	Scopus_DR	f07fb032-2252-4776-8c0e-741fd078224d;c8b86574-9654-4740-8287-310786cdfb2e	Nela Fialova;Krystal Laing	2025-04-10 06:44:56;2025-04-13 00:23:00	Excluded;Excluded	Excluded
irrelevant	glioma		80283125-0d21-4d7b-aee8-8104a5180eb5	Novel brain-targeted nanomicelles for anti-glioma therapy mediated by the ApoE-enriched protein corona in vivo	Zhang Z -A;Xin X ;Liu C ;Liu Y -H;Duan H -X;Qi L -L;Zhang Y -Y;Zhao H -M;Chen L -Q;Jin M -J;Gao Z -G;Huang W	Journal of Nanobiotechnology		Background: The interactions between nanoparticles (NPs) and plasma proteins form a protein corona around NPs after entering the biological environment, which provides new biological properties to NPs and mediates their interactions with cells and biological barriers. Given the inevitable interactions, we regard nanoparticleâ€’protein interactions as a tool for designing protein corona-mediated d…	https://www.scopus.com/inward/record.uri?eid=2-s2.0-85121801940&doi=10.1186%2fs12951-021-01097-8&partnerID=40&md5=9a3e89c3fe48d2d41e5657dd6a3cbbea		2021	10.1186/s12951-021-01097-8	Article	Amyloid beta-Peptides;Animals;Antineoplastic Agents;Apolipoproteins E;Blood-Brain Barrier;Brain;Cell Line;Cell Survival;Drug Delivery Systems;Glioma;Humans;Mice;Micelles;Nanoparticles;Paclitaxel;Peptide Fragments;Polyesters;Polyethylene Glycols;Protein Corona;Blood;Controlled drug delivery;Cytology;Endothelial cells;Glycoproteins;Lipoproteins;Nanoparticles;Peptides;Physicochemical properties;Targ…			2025-04-10 06:44:56	4f2ace71-1896-42f3-ad63-a6afcb478fc1	Scopus_DR	c8b86574-9654-4740-8287-310786cdfb2e;f07fb032-2252-4776-8c0e-741fd078224d	Krystal Laing;Nela Fialova	2025-04-10 06:44:56;2025-04-10 06:44:56	Excluded;Excluded	Excluded
irrelevant	effect of B-cell depletion on AAA formation		b4756866-8258-419e-a279-d336d621eceb	B-Cell Depletion Promotes Aortic Infiltration of Immunosuppressive Cells and Is Protective of Experimental Aortic Aneurysm	Schaheen B ;Downs E A;Serbulea V ;Almenara C.C P;Spinosa M ;Su G ;Zhao Y ;Srikakulapu P ;Butts C ;McNamara C A;Leitinger N ;Upchurch G R;Meher A K;Ailawadi G	Arteriosclerosis, Thrombosis, and Vascular Biology		Objective - B-cell depletion therapy is widely used for treatment of cancers and autoimmune diseases. B cells are abundant in abdominal aortic aneurysms (AAA); however, it is unknown whether B-cell depletion therapy affects AAA growth. Using experimental models of murine AAA, we aim to examine the effect of B-cell depletion on AAA formation. Approach and Results - Wild-type or apolipoprotein E-kn…	https://www.scopus.com/inward/record.uri?eid=2-s2.0-84987920188&doi=10.1161%2fATVBAHA.116.307559&partnerID=40&md5=e3d4c6e208a2d5d639bda84e50679c45		2016	10.1161/ATVBAHA.116.307559	Article	Angiotensin II;Animals;Antibodies;Antigens, CD20;Aorta, Abdominal;Aortic Aneurysm, Abdominal;Apolipoproteins E;B-Lymphocytes;Biomarkers;Cells, Cultured;Cellular Microenvironment;Coculture Techniques;Cytokines;Dendritic Cells;Disease Models, Animal;Down-Regulation;Genetic Predisposition to Disease;Immunoglobulin M;Indoleamine-Pyrrole 2,3,-Dioxygenase;Inflammation Mediators;Lymphocyte Depletion;Mal…			2025-04-10 06:44:56	4f2ace71-1896-42f3-ad63-a6afcb478fc1	Scopus_DR	c8b86574-9654-4740-8287-310786cdfb2e;f07fb032-2252-4776-8c0e-741fd078224d	Krystal Laing;Nela Fialova	2025-04-10 06:44:56;2025-04-10 06:44:56	Excluded;Excluded	Excluded
irrelevant	methyl-CpG-binding protein 2 (MECP2)		4d728732-eb05-43f5-b62b-44f1b75275cd	Suppression of brain cholesterol synthesis in male Mecp2-deficient mice is age dependent and not accompanied by a concurrent change in the rate of fatty acid synthesis	Lopez A M;Chuang J -C;Posey K S;Turley S D	Brain Research		Mutations in the X-linked gene methyl-CpG-binding protein 2 (MECP2) are the principal cause of Rett syndrome, a progressive neurodevelopmental disorder afflicting 1 in 10,000 to 15,000 females. Studies using hemizygous Mecp2 mouse models have revealed disruptions to some aspects of their lipid metabolism including a partial suppression of cholesterol synthesis in the brains of mature Mecp2 mutant…	https://www.scopus.com/inward/record.uri?eid=2-s2.0-85006997081&doi=10.1016%2fj.brainres.2016.10.021&partnerID=40&md5=9a6186ee71aad2bee7caab7d641e0971		2017	10.1016/j.brainres.2016.10.021	Article	Aging;Animals;Apolipoproteins E;Brain;Cholesterol;Cholesterol 24-Hydroxylase;Fatty Acids;Liver;Lung;Male;Methyl-CpG-Binding Protein 2;Mice, 129 Strain;Mice, Inbred BALB C;Mice, Inbred C57BL;Mice, Transgenic;Organ Size;RNA, Messenger;cholesterol;fatty acid;methyl CpG binding protein 2;mutant protein;apolipoprotein E;cholesterol;cholesterol 24 hydroxylase;fatty acid;Mecp2 protein, mouse;messenger R…			2025-04-10 06:44:56	4f2ace71-1896-42f3-ad63-a6afcb478fc1	Scopus_DR	f07fb032-2252-4776-8c0e-741fd078224d;c8b86574-9654-4740-8287-310786cdfb2e	Nela Fialova;Krystal Laing	2025-04-10 06:44:56;2025-04-10 19:56:03	Excluded;Excluded	Excluded
irrelevant	nanoparticles reduce amyloid		c27ec14f-afa8-4e5e-9fd2-3fefca22435c	Pulmonary administration of functionalized nanoparticles significantly reduces beta-amyloid in the brain of an Alzheimerâ€™s disease murine model	Sancini G ;Dal Magro R ;Ornaghi F ;Balducci C ;Forloni G ;Gobbi M ;Salmona M ;Re F	Nano Research		Treatment options for Alzheimerâ€™s disease (AD) are limited because of the inability of drugs to cross the bloodâ€“brain barrier (BBB). A promising strategy to overcome this obstacle is the use of nanoparticles (NPs). Previously, we showed that intraperitoneal administration of liposomes functionalized with phosphatidic acid and an ApoE-derived peptide (mApoE-PA-LIP) reduces brain beta-amyloid (…	https://www.scopus.com/inward/record.uri?eid=2-s2.0-84969894714&doi=10.1007%2fs12274-016-1108-8&partnerID=40&md5=06ea376059711640982eb7cb8659a86f		2016	10.1007/s12274-016-1108-8	Article	Biological organs;Controlled drug delivery;Glycoproteins;Liposomes;Mammals;Peptides;Targeted drug delivery;Alzheimer;Functionalized nanoparticles;Intraperitoneal administration;Intratracheal instillation;Nanoparticle (NPs);Phosphatidic acids;Pulmonary administrations;Pulmonary epithelium;Nanoparticles			2025-04-10 06:44:56	4f2ace71-1896-42f3-ad63-a6afcb478fc1	Scopus_DR	c8b86574-9654-4740-8287-310786cdfb2e;f07fb032-2252-4776-8c0e-741fd078224d	Krystal Laing;Nela Fialova	2025-04-10 06:44:56;2025-04-25 12:59:17	Excluded;Excluded	Excluded
irrelevant	oleocanthal enhances amyloid clearance		1d27f422-e72c-42d9-9508-693548bf2e90	Oleocanthal Enhances Amyloid-Î² Clearance from the Brains of TgSwDI Mice and in Vitro across a Human Blood-Brain Barrier Model	Qosa H ;Batarseh Y S;Mohyeldin M M;El Sayed K A;Keller J N;Kaddoumi A	ACS Chemical Neuroscience		Numerous clinical and preclinical studies have suggested several health promoting effects for the dietary consumption of extra-virgin olive oil (EVOO) that could protect and decrease the risk of developing Alzheimer's disease (AD). Moreover, recent studies have linked this protective effect to oleocanthal, a phenolic secoiridoid component of EVOO. This protective effect of oleocanthal against AD …	https://www.scopus.com/inward/record.uri?eid=2-s2.0-84947731754&doi=10.1021%2facschemneuro.5b00190&partnerID=40&md5=d048460e21030fb02ceb5948b6eb2b53		2015	10.1021/acschemneuro.5b00190	Article	Aldehydes;Alzheimer Disease;Amyloid beta-Peptides;Animals;Apolipoproteins E;Astrocytes;ATP Binding Cassette Transporter 1;Blood-Brain Barrier;Brain;Disease Models, Animal;Male;Mice, Transgenic;Neuroprotective Agents;Phenols;Phosphorylation;PPAR gamma;tau Proteins;amyloid beta protein;extra virgin olive oil;interleukin 1beta;low density lipoprotein receptor related protein;multidrug resistance pro…			2025-04-10 06:44:56	4f2ace71-1896-42f3-ad63-a6afcb478fc1	Scopus_DR	c8b86574-9654-4740-8287-310786cdfb2e;f07fb032-2252-4776-8c0e-741fd078224d	Krystal Laing;Nela Fialova	2025-04-10 06:44:56;2025-04-15 15:34:49	Excluded;Excluded	Excluded
irrelevant	amyloid beta drug delivery		0aaa8356-5a2c-41f7-b0b1-871ecbf37a58	Biomimetic ApoE-reconstituted high density lipoprotein nanocarrier for blood-brain barrier penetration and amyloid beta-targeting drug delivery	Song Q ;Song H ;Xu J ;Huang J ;Hu M ;Gu X ;Chen J ;Zheng G ;Chen H ;Gao X	Molecular Pharmaceutics		Amyloid beta (AÎ²) and its aggregation forms in the brain have been suggested as key targets for the therapy of Alzheimer's disease (AD). Therefore, the development of nanocarriers that possess both blood-brain barrier permeability and AÎ²-targeting ability is of great importance for the intervention of AD. Here we constructed a biomimetic nanocarrier named apolipoprotein E (ApoE)-reconstituted h…	https://www.scopus.com/inward/record.uri?eid=2-s2.0-84994495932&doi=10.1021%2facs.molpharmaceut.6b00781&partnerID=40&md5=7a86b34f8d5ba16889630d296c510019		2016	10.1021/acs.molpharmaceut.6b00781	Article	Administration, Intravenous;Alzheimer Disease;Amyloid beta-Peptides;Animals;Apolipoproteins E;Blood-Brain Barrier;Brain;Drug Carriers;Drug Compounding;Drug Delivery Systems;Lipoproteins, HDL;Male;Mice;Mice, Inbred BALB C;Mice, Nude;Mice, Transgenic;Microscopy, Confocal;Nanoparticles;Xanthones;alpha mangostin;amyloid beta protein[1-42];apolipoprotein E;high density lipoprotein;liposome;nanocarrier…			2025-04-10 06:44:56	4f2ace71-1896-42f3-ad63-a6afcb478fc1	Scopus_DR	c8b86574-9654-4740-8287-310786cdfb2e;f07fb032-2252-4776-8c0e-741fd078224d	Krystal Laing;Nela Fialova	2025-04-10 06:44:56;2025-04-17 08:51:54	Excluded;Excluded	Excluded
irrelevant	Abdominal Aortic Aneurysm in Mice		8231151b-6cb8-4d76-8590-e7b0a6ae3a6d	Noninvasive Regional Aortic Stiffness for Monitoring the Early Stage of Abdominal Aortic Aneurysm in Mice	Lu Q ;Jiang X ;Zhang C ;Zhang W ;Zhang W	Heart Lung and Circulation		Background Abdominal aortic aneurysm (AAA) affects more than 5% of the population in developed countries. To study the formation and progression of AAA, we developed a non-invasive method to analyse regional aortic stiffness to monitor the formation and progression of AAA. Methods Saline or Angiotensin II (AngII) was subcutaneously infused in apolipoprotein E knockout (ApoEâˆ’/âˆ’) mice for 28 da…	https://www.scopus.com/inward/record.uri?eid=2-s2.0-85006006290&doi=10.1016%2fj.hlc.2016.06.1218&partnerID=40&md5=178930377dc573ba477204ea5d7081d8		2017	10.1016/j.hlc.2016.06.1218	Article	Animals;Aortic Aneurysm, Abdominal;Apolipoproteins E;Diabetes Complications;Diabetes Mellitus, Experimental;Mice;Mice, Knockout;Pulse Wave Analysis;Vascular Stiffness;angiotensin II;sodium chloride;apolipoprotein E;abdominal aorta aneurysm;animal experiment;animal model;animal tissue;arterial stiffness;artery diameter;Article;controlled study;disease course;insulin dependent diabetes mellitus;mal…			2025-04-10 06:44:56	4f2ace71-1896-42f3-ad63-a6afcb478fc1	Scopus_DR	f07fb032-2252-4776-8c0e-741fd078224d;c8b86574-9654-4740-8287-310786cdfb2e	Nela Fialova;Krystal Laing	2025-04-10 06:44:56;2025-04-10 19:48:21	Excluded;Excluded	Excluded
irrelevant	hyperhomocysteinemia		13c9a030-102d-4e29-8521-2d5b05c3d0c3	Dietary methionine restriction in mice elicits an adaptive cardiovascular response to hyperhomocysteinemia	Ables G P;Ouattara A ;Hampton T G;Cooke D ;Perodin F ;Augie I ;Orentreich D S	Scientific Reports		Dietary methionine restriction (MR) in rodents increased lifespan despite higher heart-to-body weight ratio (w/w) and hyperhomocysteinemia, which are symptoms associated with increased risk for cardiovascular disease. We investigated this paradoxical effect of MR on cardiac function using young, old, and apolipoprotein E-deficient (ApoE-KO) mice. Indeed, MR animals exhibited higher heart-to-body …	https://www.scopus.com/inward/record.uri?eid=2-s2.0-84924326097&doi=10.1038%2fsrep08886&partnerID=40&md5=919aef1ff13bc79cba74376e65a904c0		2015	10.1038/srep08886	Article	Adaptation, Physiological;Adiponectin;Adrenergic beta-Agonists;Age Factors;Animals;Apolipoproteins E;Cardiovascular Diseases;Cardiovascular System;Diet;Disease Susceptibility;Fibroblast Growth Factors;Hyperhomocysteinemia;Male;Methionine;Mice;Mice, Knockout;Signal Transduction;adiponectin;apolipoprotein E;beta adrenergic receptor stimulating agent;fibroblast growth factor;fibroblast growth factor…			2025-04-10 06:44:56	4f2ace71-1896-42f3-ad63-a6afcb478fc1	Scopus_DR	f07fb032-2252-4776-8c0e-741fd078224d;c8b86574-9654-4740-8287-310786cdfb2e	Nela Fialova;Krystal Laing	2025-04-10 06:44:56;2025-04-14 19:07:51	Excluded;Excluded	Excluded
irrelevant	RNAi nanocomplexes		cea3835f-fbd6-4e59-9f32-f3e17c410f49	Bioengineering fluorescent virus-like particle/RNAi nanocomplexes act synergistically with temozolomide to eradicate brain tumors	Pang H -H;Huang C -Y;Chou Y -W;Lin C -J;Zhou Z -L;Shiue Y -L;Wei K -C;Yang H -W	Nanoscale		The proof-of-concept strategy in this study based on biodegradable and biocompatible self-assembling fluorescent virus-like particle/RNAi nanocomplexes (VLP/RNAi) produced in Escherichia coli (E. coli) followed by surface modification with a cell-penetrating peptide (CPP) and an apolipoprotein E peptide (ApoEP) (dP@VLP/RNAi), which can cross the blood-brain barrier (BBB) to inhibit the DNA repair…	https://www.scopus.com/inward/record.uri?eid=2-s2.0-85064948954&doi=10.1039%2fc9nr01247h&partnerID=40&md5=bebca7529ec3970a7b4c4efcad98ca99		2019	10.1039/c9nr01247h	Article	Animals;Apolipoproteins E;Blood-Brain Barrier;Brain Neoplasms;Cell Line, Tumor;Cell Movement;Cell-Penetrating Peptides;DNA Repair;Drug Carriers;Drug Synergism;Glioblastoma;Humans;Kaplan-Meier Estimate;Mice;Nanostructures;Proto-Oncogene Proteins c-met;RNA, Small Interfering;Temozolomide;Transplantation, Heterologous;Biocompatibility;Chemotherapy;DNA;Escherichia coli;Fluorescence;Genes;Peptides;Rep…			2025-04-10 06:44:56	4f2ace71-1896-42f3-ad63-a6afcb478fc1	Scopus_DR	c8b86574-9654-4740-8287-310786cdfb2e;f07fb032-2252-4776-8c0e-741fd078224d	Krystal Laing;Nela Fialova	2025-04-14 20:30:15;2025-04-25 13:36:36	Excluded;Excluded	Excluded
irrelevant	CAA		1c45a86f-17b3-4eab-8986-89db98b380ae	Minocycline Reduces Spontaneous Hemorrhage in Mouse Models of Cerebral Amyloid Angiopathy	Yan P ;Zhu A ;Liao F ;Xiao Q ;Kraft A W;Gonzales E ;Perez R ;Greenberg S M;Holtzman D M;Lee J -M	Stroke		Background and Purpose-Cerebral amyloid angiopathy (CAA) is a common cause of recurrent intracerebral hemorrhage in the elderly. Previous studies have shown that CAA induces inflammation and expression of matrix metalloproteinase-2 and matrix metalloproteinase-9 (gelatinases) in amyloid-laden vessels. Here, we inhibited both using minocycline in CAA mouse models to determine whether spontaneous i…	https://www.scopus.com/inward/record.uri?eid=2-s2.0-84942871278&doi=10.1161%2fSTROKEAHA.115.008582&partnerID=40&md5=886dbc60e586577fa856dec47c9cd1ed		2015	10.1161/STROKEAHA.115.008582	Article	Animals;Anti-Bacterial Agents;Antigens, CD45;Calcium-Binding Proteins;Cerebral Amyloid Angiopathy;Cerebral Hemorrhage;Disease Models, Animal;Drug Evaluation, Preclinical;Gene Expression Regulation;Inflammation;Matrix Metalloproteinase 9;Mice;Mice, Transgenic;Microfilament Proteins;Minocycline;NADPH Oxidase;Nerve Tissue Proteins;S100 Calcium Binding Protein beta Subunit;amyloid beta protein;biolog…			2025-04-10 06:44:56	4f2ace71-1896-42f3-ad63-a6afcb478fc1	Scopus_DR	c8b86574-9654-4740-8287-310786cdfb2e;f07fb032-2252-4776-8c0e-741fd078224d	Krystal Laing;Nela Fialova	2025-04-10 06:44:56;2025-04-11 11:45:28	Excluded;Excluded	Excluded
irrelevant	LDL clearance		efb25af6-5876-4126-a516-6989d0d075cf	Human Neutrophil Peptide 1 Limits Hypercholesterolemia-induced Atherosclerosis by Increasing Hepatic LDL Clearance	Paulin N ;DÃ¶ring Y ;Kooijman S ;Blanchet X ;Viola J R;de Jong R ;Mandl M ;Hendrikse J ;Schiener M ;von Hundelshausen P ;Vogt A ;Weber C ;Bdeir K ;Hofmann S M;Rensen P.C N;Drechsler M ;Soehnlein O	EBioMedicine		Increases in plasma LDL-cholesterol have unequivocally been established as a causal risk factor for atherosclerosis. Hence, strategies for lowering of LDL-cholesterol may have immediate therapeutic relevance. Here we study the role of human neutrophil peptide 1 (HNP1) in a mouse model of atherosclerosis and identify its potent atheroprotective effect both upon transgenic overexpression and therap…	https://www.scopus.com/inward/record.uri?eid=2-s2.0-85009739662&doi=10.1016%2fj.ebiom.2017.01.006&partnerID=40&md5=d02b3b9617ae7b3b1450b29eda6c4d68		2017	10.1016/j.ebiom.2017.01.006	Article	alpha-Defensins;Animals;Apolipoproteins;Atherosclerosis;Cholesterol, LDL;Female;Hep G2 Cells;Humans;Hypercholesterolemia;Immunohistochemistry;Lipoproteins, LDL;Liver;Mice, Inbred C57BL;Mice, Knockout;Mice, Transgenic;Microscopy, Confocal;Protein Binding;Receptors, LDL;RNA Interference;alpha defensin;cholesterol;low density lipoprotein;proteoheparan sulfate;alpha defensin;apolipoprotein;human neut…			2025-04-10 06:44:56	4f2ace71-1896-42f3-ad63-a6afcb478fc1	Scopus_DR	c8b86574-9654-4740-8287-310786cdfb2e;f07fb032-2252-4776-8c0e-741fd078224d	Krystal Laing;Nela Fialova	2025-04-10 06:44:56;2025-04-11 12:51:38	Excluded;Excluded	Excluded
irrelevant	glioma		4b1951c4-260c-41d0-8ef9-10dd6c343cc0	27-Hydroxycholesterol regulates cholesterol synthesis and transport in C6 glioma cells	An Y ;Zhang D -D;Yu H -L;Ma W -W;Lu Y -H;Liu Q -R;Xiao R	NeuroToxicology		The oxysterol 27-Hydroxycholesterol (27-OHC) is a major cholesterol metabolite that can cross the blood brain barrier (BBB) from peripheral circulation to the brain. Currently, the role of 27-OHC on cholesterol homeostasis in astrocytes and the underlying mechanisms are not defined. Since all brain cholesterol is essentially synthesized in brain itself and astrocytes as net producers of cholester…	https://www.scopus.com/inward/record.uri?eid=2-s2.0-85016272993&doi=10.1016%2fj.neuro.2017.02.001&partnerID=40&md5=25534326c7e9c1e28b5b27f6091ad8e9		2017	10.1016/j.neuro.2017.02.001	Article	Animals;Apolipoproteins E;Apoptosis;ATP Binding Cassette Transporter 1;Cell Line, Tumor;Cholesterol;Filipin;Gene Expression Regulation, Neoplastic;Glioma;Hydroxycholesterols;Hydroxymethylglutaryl CoA Reductases;Liver X Receptors;Mice;PPAR gamma;Receptors, LDL;RNA, Messenger;Sincalide;Sterol Regulatory Element Binding Protein 1;Time Factors;26 hydroxycholesterol;3 hydroxy 3 methylglutaryl coenzyme…			2025-04-10 06:44:56	4f2ace71-1896-42f3-ad63-a6afcb478fc1	Scopus_DR	f07fb032-2252-4776-8c0e-741fd078224d;c8b86574-9654-4740-8287-310786cdfb2e	Nela Fialova;Krystal Laing	2025-04-11 10:47:08;2025-04-14 20:54:20	Excluded;Excluded	Excluded
irrelevant	nanoparticles reduce amyloid		18c69830-b8fd-49b6-881e-970fd42c2adb	Cationic carrier peptide enhances cerebrovascular targeting of nanoparticles in Alzheimer's disease brain	Ahlschwede K M;Curran G L;Rosenberg J T;Grant S C;Sarkar G ;Jenkins R B;Ramakrishnan S ;Poduslo J F;Kandimalla K K	Nanomedicine: Nanotechnology, Biology, and Medicine		Accumulation of amyloid beta (AÎ²) peptides in the cerebral vasculature, referred to as cerebral amyloid angiopathy (CAA), is widely observed in Alzheimer's disease (AD) brain and was shown to accelerate cognitive decline. There is no effective method for detecting cerebrovascular amyloid (CVA) and treat CAA. The targeted nanoparticles developed in this study effectively migrated from the blood f…	https://www.scopus.com/inward/record.uri?eid=2-s2.0-85058220814&doi=10.1016%2fj.nano.2018.09.010&partnerID=40&md5=1332d8309d676493ff3a02a78d785a78		2019	10.1016/j.nano.2018.09.010	Article	Alzheimer Disease;Animals;Blood-Brain Barrier;Brain;Cell-Penetrating Peptides;Dogs;Humans;Madin Darby Canine Kidney Cells;Magnetic Resonance Imaging;Nanoparticles;Aluminum compounds;Blood;Glycoproteins;Magnetic resonance imaging;Nanomagnetics;Nanoparticles;Neurodegenerative diseases;Peptides;Quartz crystal microbalances;amino acid;amyloid beta protein;apolipoprotein E;curcumin;iodine 125;low dens…			2025-04-10 06:44:56	4f2ace71-1896-42f3-ad63-a6afcb478fc1	Scopus_DR	f07fb032-2252-4776-8c0e-741fd078224d;c8b86574-9654-4740-8287-310786cdfb2e	Nela Fialova;Krystal Laing	2025-04-10 06:44:56;2025-04-10 19:52:26	Excluded;Excluded	Excluded
irrelevant	glioblastoma		32340572-57c4-406f-a3dc-ec109a2e6294	Apolipoprotein e Peptide-Directed Chimeric Polymersomes Mediate an Ultrahigh-Efficiency Targeted Protein Therapy for Glioblastoma	Jiang Y ;Zhang J ;Meng F ;Zhong Z	ACS Nano		The inability to cross the blood-brain barrier (BBB) prevents nearly all chemotherapeutics and biotherapeutics from the effective treatment of brain tumors, rendering few improvements in patient survival rates to date. Here, we report that apolipoprotein E peptide [ApoE, (LRKLRKRLL)2C] specifically binds to low-density lipoprotein receptor members (LDLRs) and mediates superb BBB crossing and high…	https://www.scopus.com/inward/record.uri?eid=2-s2.0-85056379926&doi=10.1021%2facsnano.8b05265&partnerID=40&md5=516ef6d95a3cb327fbce0ecdcdbf4e26		2018	10.1021/acsnano.8b05265	Article	Apolipoproteins E;Blood-Brain Barrier;Cell Line;Drug Delivery Systems;Glioblastoma;Humans;Peptides;Polymers;Blood;Brain;Cell culture;Drug products;Efficiency;Endothelial cells;Lipoproteins;Medical nanotechnology;Peptides;Tumors;ApoE protein, human;apolipoprotein E;peptide;polymer;Blood-brain barrier;Brain tumors;Endothelial cell line;Inhibitory concentration;Low density lipoprotein receptors;Prot…			2025-04-10 06:44:56	4f2ace71-1896-42f3-ad63-a6afcb478fc1	Scopus_DR	f07fb032-2252-4776-8c0e-741fd078224d;c8b86574-9654-4740-8287-310786cdfb2e	Nela Fialova;Krystal Laing	2025-04-10 06:44:56;2025-04-10 21:00:33	Excluded;Excluded	Excluded
irrelevant	GM1-Modified Lipoprotein-like Nanoparticle		e02e68e0-1c75-4b23-920c-46c56279b78a	GM1-Modified Lipoprotein-like Nanoparticle: Multifunctional Nanoplatform for the Combination Therapy of Alzheimer's Disease	Huang M ;Hu M ;Song Q ;Song H ;Huang J ;Gu X ;Wang X ;Chen J ;Kang T ;Feng X ;Jiang D ;Zheng G ;Chen H ;Gao X	ACS Nano		Alzheimer's disease (AD) exerts a heavy health burden for modern society and has a complicated pathological background. The accumulation of extracellular Î²-amyloid (AÎ²) is crucial in AD pathogenesis, and AÎ²-initiated secondary pathological processes could independently lead to neuronal degeneration and pathogenesis in AD. Thus, the development of combination therapeutics that can not only acce…	https://www.scopus.com/inward/record.uri?eid=2-s2.0-84948462692&doi=10.1021%2facsnano.5b03124&partnerID=40&md5=55b2e6a0d71bb85d52bd1ecf30b9537f		2015	10.1021/acsnano.5b03124	Article	Administration, Intranasal;Alzheimer Disease;Amino Acid Sequence;Amyloid beta-Peptides;Animals;Apolipoproteins E;Brain;Combined Modality Therapy;Disease Models, Animal;Endocytosis;G(M1) Ganglioside;Glutamates;Lipoproteins, HDL;Memory Disorders;Mice, Inbred ICR;Microglia;Molecular Sequence Data;Nanoparticles;Neuroprotection;Neuroprotective Agents;Particle Size;Peptide Fragments;Peptides;Rats, Spra…			2025-04-10 06:44:56	4f2ace71-1896-42f3-ad63-a6afcb478fc1	Scopus_DR	c8b86574-9654-4740-8287-310786cdfb2e;f07fb032-2252-4776-8c0e-741fd078224d	Krystal Laing;Nela Fialova	2025-04-10 06:44:56;2025-04-10 06:44:56	Excluded;Excluded	Excluded
irrelevant	glioblastoma		e609c3ff-4f96-4af7-ad6b-c22c1c01762b	Lipoprotein-biomimetic nanostructure enables efficient targeting delivery of siRNA to Ras-activated glioblastoma cells via macropinocytosis	Huang J -L;Jiang G ;Song Q -X;Gu X ;Hu M ;Wang X -L;Song H -H;Chen L -P;Lin Y -Y;Jiang D ;Chen J ;Feng J -F;Qiu Y -M;Jiang J -Y;Jiang X -G;Chen H -Z;Gao X -L	Nature Communications		Hyperactivated Ras regulates many oncogenic pathways in several malignant human cancers including glioblastoma and it is an attractive target for cancer therapies. Ras activation in cancer cells drives protein internalization via macropinocytosis as a key nutrient-gaining process. By utilizing this unique endocytosis pathway, here we create a biologically inspired nanostructure that can induce ca…	https://www.scopus.com/inward/record.uri?eid=2-s2.0-85027681997&doi=10.1038%2fncomms15144&partnerID=40&md5=a3d33bed1d640b57c8f65f3163a8b442		2017	10.1038/ncomms15144	Article	Activating Transcription Factors;Animals;Apolipoprotein E3;Apoptosis;Biomimetic Materials;Blood-Brain Barrier;Caco-2 Cells;Cell Line, Tumor;Glioblastoma;Humans;Lipoproteins, HDL;Male;Mice;Mice, Inbred NOD;Mice, Nude;Mice, SCID;Nanostructures;Neoplasm Transplantation;Pinocytosis;ras Proteins;Rats;RNA, Small Interfering;RNAi Therapeutics;Xenograft Model Antitumor Assays;activating transcription fac…			2025-04-10 06:44:56	4f2ace71-1896-42f3-ad63-a6afcb478fc1	Scopus_DR	c8b86574-9654-4740-8287-310786cdfb2e;f07fb032-2252-4776-8c0e-741fd078224d	Krystal Laing;Nela Fialova	2025-04-10 07:10:52;2025-04-11 15:28:29	Excluded;Excluded	Excluded
irrelevant	Dendritic Cells Aggravates Atherosclerosis		f9a93082-4493-4e3a-a4c6-729378ae841a	Batf3-dependent CD8Î±+ Dendritic Cells Aggravates Atherosclerosis via Th1 Cell Induction and Enhanced CCL5 Expression in Plaque Macrophages	Li Y ;Liu X ;Duan W ;Tian H ;Zhu G ;He H ;Yao S ;Yi S ;Song W ;Tang H	EBioMedicine		Dendritic cells (DCs) play an important role in controlling T cell-mediated adaptive immunity in atherogenesis. However, the role of the basic leucine zipper transcription factor, ATF-like 3 (Batf3)-dependent CD8Î±+ DC subset in atherogenesis remains unclear. Here we show that Batf3âˆ’/âˆ’Â Apoeâˆ’/âˆ’ mice, lacking CD8Î±+ DCs, exhibited a significant reduction in atherogenesis and T help 1 (Th1)…	https://www.scopus.com/inward/record.uri?eid=2-s2.0-85017389960&doi=10.1016%2fj.ebiom.2017.04.008&partnerID=40&md5=67ab1f37b0340f6b11e18c975b30da3a		2017	10.1016/j.ebiom.2017.04.008	Article	Animals;Apolipoproteins E;Atherosclerosis;Basic-Leucine Zipper Transcription Factors;CD8 Antigens;Cell Differentiation;Cell Proliferation;Cells, Cultured;Chemokine CCL5;Dendritic Cells;Female;Interferon-gamma;Interleukin-12;Macrophages;Mice;Mice, Inbred C57BL;Mice, Knockout;Repressor Proteins;Th1 Cells;4 methoxyamphetamine;brefeldin A;CD45 antigen;CD8 antigen;CD86 antigen;cytokine;gamma interfero…			2025-04-10 06:44:56	4f2ace71-1896-42f3-ad63-a6afcb478fc1	Scopus_DR	f07fb032-2252-4776-8c0e-741fd078224d;c8b86574-9654-4740-8287-310786cdfb2e	Nela Fialova;Krystal Laing	2025-04-10 06:44:56;2025-04-12 23:57:49	Excluded;Excluded	Excluded
irrelevant	nanoparticles reduce amyloid		4448a92b-fad8-49c0-9008-501e20f7b5b2	Uptake mechanism of ApoE-modified nanoparticles on brain capillary endothelial cells as a blood-brain barrier model	Wagner S ;Zensi A ;Wien S L;Tschickardt S E;Maier W ;Vogel T ;Worek F ;Pietrzik C U;Kreuter J ;von Briesen H	PLoS ONE		Background: The blood-brain barrier (BBB) represents an insurmountable obstacle for most drugs thus obstructing an effective treatment of many brain diseases. One solution for overcoming this barrier is a transport by binding of these drugs to surface-modified nanoparticles. Especially apolipoprotein E (ApoE) appears to play a major role in the nanoparticle-mediated drug transport across the BBB.…	https://www.scopus.com/inward/record.uri?eid=2-s2.0-84857747571&doi=10.1371%2fjournal.pone.0032568&partnerID=40&md5=f04c0ad33dfbf3d206182dc406c5a015		2012	10.1371/journal.pone.0032568	Article	Animals;Apolipoproteins E;Biological Transport;Blood-Brain Barrier;Brain;Brain Diseases;Cell Line, Tumor;Drug Delivery Systems;Endothelial Cells;Flow Cytometry;Humans;Mice;Microscopy, Confocal;Nanoparticles;Nanotechnology;Protein Binding;Serum Albumin;apolipoprotein E;low density lipoprotein receptor related protein;nanoparticle;serum albumin;active transport;animal cell;article;blood brain barri…			2025-04-10 06:44:56	4f2ace71-1896-42f3-ad63-a6afcb478fc1	Scopus_DR	f07fb032-2252-4776-8c0e-741fd078224d;c8b86574-9654-4740-8287-310786cdfb2e	Nela Fialova;Krystal Laing	2025-04-10 06:44:56;2025-04-14 21:50:50	Excluded;Excluded	Excluded
irrelevant	review article		93698f43-a904-46a5-969b-a381d2c5ce7b	Review: Cerebral amyloid angiopathy, prion angiopathy, CADASIL and the spectrum of protein elimination failure angiopathies (PEFA) in neurodegenerative disease with a focus on therapy	Carare R O;Hawkes C A;Jeffrey M ;Kalaria R N;Weller R O	Neuropathology and Applied Neurobiology		Failure of elimination of proteins from the brain is a major feature in many neurodegenerative diseases. Insoluble proteins accumulate in brain parenchyma and in walls of cerebral capillaries and arteries. Cerebral amyloid angiopathy (CAA) is a descriptive term for amyloid in vessel walls. Here, we adopt the term protein elimination failure angiopathy (PEFA) to focus on mechanisms involved in the…	https://www.scopus.com/inward/record.uri?eid=2-s2.0-84882240842&doi=10.1111%2fnan.12042&partnerID=40&md5=9bd5ef846fc4d27f987695019577969c		2013	10.1111/nan.12042	Article	Amyloidogenic Proteins;Brain;CADASIL;Cerebral Amyloid Angiopathy;Cerebral Arterial Diseases;Cerebrovascular Circulation;Humans;Neurodegenerative Diseases;Prion Diseases;Alzheimer's disease;CADASIL;cerebral amyloid angiopathy;prions;protein elimination failure angiopathy (PEFA);therapy;amyloid beta protein;apolipoprotein E4;dextran;laminin;ovalbumin;prion protein;aging;Alzheimer disease;artery wal…			2025-04-10 06:44:56	4f2ace71-1896-42f3-ad63-a6afcb478fc1	Scopus_DR	f07fb032-2252-4776-8c0e-741fd078224d;c8b86574-9654-4740-8287-310786cdfb2e	Nela Fialova;Krystal Laing	2025-04-11 15:14:53;2025-04-14 19:04:41	Excluded;Excluded	Excluded
irrelevant	case reports		6a22d67f-328d-454e-afef-1ccf39e3b305	Imminent cardiac risk assessment via optical intravascular biochemical analysis	Wetzel D L;Wetzel L H;Wetzel M D;Lodder R A	Analyst		Heart disease is by far the biggest killer in the United States, and type II diabetes, which affects 8% of the U.S. population, is on the rise. In many cases, the acute coronary syndrome and/or sudden cardiac death occurs without warning. Atherosclerosis has known behavioral, genetic and dietary risk factors. However, our laboratory studies with animal models and human post-mortem tissue using FT…	https://www.scopus.com/inward/record.uri?eid=2-s2.0-67149146684&doi=10.1039%2fb821164g&partnerID=40&md5=742a527b540ce02827b726d3d6247a89		2009	10.1039/b821164g	Article	contrast medium;adult;aged;angioplasty;animal experiment;animal model;animal tissue;artery blood flow;artery wall;article;body fluid;cardiovascular risk;case report;catheter;catheterization;chemical analysis;computer assisted tomography;conductor;coronary artery disease;diagnostic procedure;disease severity;electrocardiogram;emergency;female;heart muscle ischemia;heart muscle perfusion;human;huma…			2025-04-10 06:44:56	4f2ace71-1896-42f3-ad63-a6afcb478fc1	Scopus_DR	f07fb032-2252-4776-8c0e-741fd078224d;c8b86574-9654-4740-8287-310786cdfb2e	Nela Fialova;Krystal Laing	2025-04-10 06:44:56;2025-04-10 19:52:49	Excluded;Excluded	Excluded
irrelevant	3,4-dihydroxyacetophenone (DHAP) on blood lipids and plaque in ApoE (-/-) aorta atherosclerosis		fc3202ff-d447-4bda-a888-4b28b3c708b8	Effects of dihydroxyacetophenone on the expression of visfatin in ApoE(-/-) mice and the secretion of visfatin in vascular smooth muscle cell, endothelial cell	Zhang D -J;Liu T -M;Liu J -Y;Cui X -D;Guo J -T;Wang J -Y;Ye D -Y	Chinese Pharmaceutical Journal		OBJECTIVE: To observe the effects of 3,4-dihydroxyacetophenone (DHAP) on blood lipids and plaque in ApoE (-/-) aorta atherosclerosis and the effects of DHAP on visfatin expression of vascular smooth muscle cells and endothelial cells. METHODS: Normal thoracic aortas were obtained from eight week-old mice, and the VSMC and EC were cultured. The cells were divided into five groups: A. control group…	https://www.scopus.com/inward/record.uri?eid=2-s2.0-78649850843&partnerID=40&md5=3b9efddc5b5647aae24da9d202900b58		2010		Article	3,4 dihydroxyacetophenone;acetophenone derivative;apolipoprotein E;nicotinamide phosphoribosyltransferase;pravastatin;sodium chloride;unclassified drug;animal experiment;animal model;aorta atherosclerosis;article;blood sampling;cell culture;controlled study;drug effect;drug megadose;endothelium cell;enzyme linked immunosorbent assay;immunohistochemistry;lipid blood level;mouse;nonhuman;protein ex…			2025-04-10 06:44:56	4f2ace71-1896-42f3-ad63-a6afcb478fc1	Scopus_DR	f07fb032-2252-4776-8c0e-741fd078224d;c8b86574-9654-4740-8287-310786cdfb2e	Nela Fialova;Krystal Laing	2025-04-11 10:58:29;2025-04-14 19:07:54	Excluded;Excluded	Excluded
irrelevant	nanoparticles reduce amyloid		142765d5-a808-4a17-98b6-1e9f5f932250	PBCA-nanoparticles modified with apolipoprotein for blood-brain barrier	Chai G -B;Feng J ;Li F -Z	Chinese Pharmaceutical Journal		[No abstract available]	https://www.scopus.com/inward/record.uri?eid=2-s2.0-66749123174&partnerID=40&md5=1a964625b0db11be7143048f718542b5		2009		Article	acrylic acid derivative;apolipoprotein;apolipoprotein A;apolipoprotein B;apolipoprotein E;high density lipoprotein cholesterol;low density lipoprotein receptor;nanoparticle;poly(butyl 2 cyanoacrylate);unclassified drug;article;blood brain barrier;C57BL 10 mouse;nanoencapsulation;nonhuman			2025-04-10 06:44:56	4f2ace71-1896-42f3-ad63-a6afcb478fc1	Scopus_DR	c8b86574-9654-4740-8287-310786cdfb2e;f07fb032-2252-4776-8c0e-741fd078224d	Krystal Laing;Nela Fialova	2025-04-10 06:44:56;2025-04-25 14:37:42	Excluded;Excluded	Excluded
irrelevant	retinoid x, amyloid clearance		38a4d05f-cef4-4307-a62e-90053965bf20	Stimulation of the retinoid X receptor facilitates beta-amyloid clearance across the blood-brain barrier	Bachmeier C ;Beaulieu-Abdelahad D ;Crawford F ;Mullan M ;Paris D	Journal of Molecular Neuroscience		Alzheimer's disease (AD) is a neurodegenerative process characterized, in part, by the accumulation of beta-amyloid proteins (AÎ²) in the brain. Evidence now suggests that the excessive AÎ² accumulation is the result of impaired clearance from the brain. Recent studies have indicated that retinoid X receptor (RXR) activation stimulates the metabolic clearance of AÎ² and rapidly reverses AÎ²-induc…	https://www.scopus.com/inward/record.uri?eid=2-s2.0-84874343048&doi=10.1007%2fs12031-012-9866-6&partnerID=40&md5=c4ceda74853d5b21065c18d2d4d37fa6		2013	10.1007/s12031-012-9866-6	Article	Amyloid beta-Peptides;Animals;Apolipoproteins E;Blood-Brain Barrier;Cell Line;Male;Mice;Mice, Knockout;Retinoid X Receptors;Tetrahydronaphthalenes;Transcytosis;amyloid beta protein[1-42];apolipoprotein E;retinoid X receptor;animal tissue;article;blood brain barrier;controlled study;human;human cell;in vitro study;in vivo study;mouse;nonhuman;protein binding;protein expression;transcytosis			2025-04-10 06:44:56	4f2ace71-1896-42f3-ad63-a6afcb478fc1	Scopus_DR	f07fb032-2252-4776-8c0e-741fd078224d;c8b86574-9654-4740-8287-310786cdfb2e	Nela Fialova;Krystal Laing	2025-04-10 06:44:56;2025-04-14 19:08:53	Excluded;Excluded	Excluded
irrelevant	amyloid beta, APP mice, CAA		7c8f9283-ca9f-44e1-815a-f3c012c81550	Amyloid-Î² contributes to blood-brain barrier leakage in transgenic human amyloid precursor protein mice and in humans with cerebral amyloid angiopathy	Hartz A.M S;Bauer B ;Soldner E.L B;Wolf A ;Boy S ;Backhaus R ;Mihaljevic I ;Bogdahn U ;KlÃ¼nemann H H;Schuierer G ;Schlachetzki F	Stroke		Background and Purpose-: Cerebral amyloid angiopathy (CAA) is a degenerative disorder characterized by amyloid-Î² (AÎ²) deposition in the blood-brain barrier (BBB). CAA contributes to injuries of the neurovasculature including lobar hemorrhages, cortical microbleeds, ischemia, and superficial hemosiderosis. We postulate that CAA pathology is partially due to AÎ² compromising the BBB. Methods-: We…	https://www.scopus.com/inward/record.uri?eid=2-s2.0-84856429045&doi=10.1161%2fSTROKEAHA.111.627562&partnerID=40&md5=0e74eeaf8d491299c8323338a07b1116		2012	10.1161/STROKEAHA.111.627562	Article	Aged;Aged, 80 and over;Amyloid beta-Peptides;Amyloid beta-Protein Precursor;Animals;Apolipoproteins E;Blood-Brain Barrier;Blotting, Western;Capillaries;Cell Membrane;Cerebral Amyloid Angiopathy;Cerebral Hemorrhage;Female;Fluorescent Dyes;Hemosiderosis;Humans;Magnetic Resonance Imaging;Male;Matrix Metalloproteinases;Mice;Mice, Transgenic;Middle Aged;Patient Selection;Phenotype;Stroke;Tight Junctio…			2025-04-10 06:44:56	4f2ace71-1896-42f3-ad63-a6afcb478fc1	Scopus_DR	f07fb032-2252-4776-8c0e-741fd078224d;c8b86574-9654-4740-8287-310786cdfb2e	Nela Fialova;Krystal Laing	2025-04-10 06:44:56;2025-04-10 19:02:34	Excluded;Excluded	Excluded
irrelevant	amyloid clearance		cd1d32a7-42b8-4f0c-aba1-ec66f0293d44	A lipoprotein receptor cluster IV mutant preferentially binds amyloid-Î² and regulates its clearance from the mouse brain	Sagare A P;Bell R D;Srivastava A ;Sengillo J D;Singh I ;Nishida Y ;Chow N ;Zlokovic B V	Journal of Biological Chemistry		Soluble low density lipoprotein receptor-related protein-1 (sLRP1) binds âˆ¼70% of amyloid Î²-peptide (AÎ²) in human plasma. In Alzheimer disease (AD) and individuals with mild cognitive impairment converting to AD, plasma sLRP1 levels are reduced and sLRP1 is oxidized, which results in diminished AÎ² peripheral binding and higher levels of free AÎ² in plasma. Experimental studies have shown that…	https://www.scopus.com/inward/record.uri?eid=2-s2.0-84878260940&doi=10.1074%2fjbc.M112.439570&partnerID=40&md5=66c1f5874ef13a2772ecfc3c0cee27d9		2013	10.1074/jbc.M112.439570	Article	Alzheimer Disease;Amino Acid Substitution;Amyloid beta-Peptides;Animals;Cerebral Cortex;Cerebrovascular Circulation;CHO Cells;Cricetinae;Cricetulus;Hippocampus;Humans;Ligands;Mice;Mice, Mutant Strains;Mutation, Missense;Peptide Fragments;Protein Binding;Receptors, LDL;Tumor Suppressor Proteins;Amino acids;Binding energy;Brain;Cerebrospinal fluid;Glycoproteins;Ligands;Lipoproteins;Tissue;Aging;Alz…			2025-04-10 06:44:56	4f2ace71-1896-42f3-ad63-a6afcb478fc1	Scopus_DR	c8b86574-9654-4740-8287-310786cdfb2e;f07fb032-2252-4776-8c0e-741fd078224d	Krystal Laing;Nela Fialova	2025-04-10 06:44:56;2025-04-16 14:47:37	Excluded;Excluded	Excluded
irrelevant	nanoparticles reduce amyloid		d43e1b3f-573e-4be3-b5e6-741f821e5b20	Albumin nanoparticles targeted with Apo E enter the CNS by transcytosis and are delivered to neurones	Zensi A ;Begley D ;Pontikis C ;Legros C ;Mihoreanu L ;Wagner S ;BÃ¼chel C ;von Briesen H ;Kreuter J	Journal of Controlled Release		The blood-brain barrier (BBB) represents a considerable obstacle to brain entry of the majority of drugs and thus severely restricts the therapy of many serious CNS diseases including brain tumours, brain HIV, Alzheimer and other neurodegenerative diseases. The use of nanoparticles coated with polysorbate 80 or with attached apolipoprotein E has enabled the delivery of drugs across the BBB. Howev…	https://www.scopus.com/inward/record.uri?eid=2-s2.0-67349121612&doi=10.1016%2fj.jconrel.2009.03.002&partnerID=40&md5=eb0da0d6a73f51ee66a3b70e6a70e6ee		2009	10.1016/j.jconrel.2009.03.002	Article	Animals;Apolipoproteins E;Biological Transport;Blood-Brain Barrier;Cell Survival;Cells, Cultured;Cerebral Cortex;Endothelium, Vascular;Female;Formazans;Hippocampus;Humans;Indicators and Reagents;Mice;Mice, Inbred Strains;Nanoparticles;Neurons;Particle Size;Serum Albumin;Animals;Blood;Drug therapy;Endothelial cells;Nanoparticles;Self assembly;Transmission electron microscopy;Tumors;apolipoprotein …			2025-04-10 06:44:56	4f2ace71-1896-42f3-ad63-a6afcb478fc1	Scopus_DR	f07fb032-2252-4776-8c0e-741fd078224d;c8b86574-9654-4740-8287-310786cdfb2e	Nela Fialova;Krystal Laing	2025-04-10 06:44:56;2025-04-14 20:47:50	Excluded;Excluded	Excluded
irrelevant	polymeric nanoparticle-based drug transport		d6dafc33-91c2-4a2a-b49e-5c18f30702eb	Mechanism of polymeric nanoparticle-based drug transport across the blood-brain barrier (BBB)	Kreuter J	Journal of Microencapsulation		In 1995 it was reported for the first time that nanoparticles could be used for the delivery of drugs across the blood-brain barrier (BBB) following intravenous injection. In vitro and in vivo experiments show that the underlying mechanism is receptor-mediated endocytosis followed by transcytosis. No opening of the tight junctions was observed. Due to the overcoating of the nanoparticles with pol…	https://www.scopus.com/inward/record.uri?eid=2-s2.0-84871455407&doi=10.3109%2f02652048.2012.692491&partnerID=40&md5=36940816f68e6e0dff9002a4d3ea659d		2013	10.3109/02652048.2012.692491	Article	Animals;Blood-Brain Barrier;Doxorubicin;Mice;Nanoparticles;Nerve Growth Factor;Polymers;antibody;apolipoprotein A1;apolipoprotein B100;apolipoprotein E;cyanoacrylate derivative;doxorubicin;insulin;leucine enkephalin[2 dextro alanine 6 arginine];loperamide;low density lipoprotein receptor;nanoparticle;nerve growth factor;poloxamer;poly(butyl cyanoacrylate);polyglactin;polymer;polysorbate 80;scaven…			2025-04-10 06:44:56	4f2ace71-1896-42f3-ad63-a6afcb478fc1	Scopus_DR	c8b86574-9654-4740-8287-310786cdfb2e;f07fb032-2252-4776-8c0e-741fd078224d	Krystal Laing;Nela Fialova	2025-04-10 07:07:41;2025-04-21 09:52:22	Excluded;Excluded	Excluded
irrelevant	mouse aorta		ac08dc98-1075-498c-a0e6-b5d1c834a56a	Vascular microdissection, perfusion, and excision of the murine arterial tree for use in atherogenic disease investigations	Martinic G ;Hazell L ;Stocker R	Contemporary Topics in Laboratory Animal Science		Historically, studies of atherosclerosis and vascular disease have been performed in larger animal species, other than small rodents. Published information on vascular dissection in mice, because of the technical challenges it presents, has been limited. However, with the advent of transgenic technology, such procedures are becoming more commonplace. In particular, mice in which genes such as LDL…	https://www.scopus.com/inward/record.uri?eid=2-s2.0-0141671983&partnerID=40&md5=67b883a7e74e5e7de913c631c24be3f7		2003		Article	Animals;Apolipoproteins E;Arteries;Arteriosclerosis;Disease Models, Animal;Dissection;Mice;Mice, Inbred C57BL;Mice, Knockout;Perfusion;Specimen Handling;Animalia;Murinae;Mus musculus;Rodentia;apolipoprotein E;low density lipoprotein;animal experiment;animal model;animal tissue;aorta;artery;article;atherogenesis;atherosclerosis;body size;dissection;excision;knockout mouse;male;mouse;nonhuman;perfu…			2025-04-10 06:44:56	4f2ace71-1896-42f3-ad63-a6afcb478fc1	Scopus_DR	c8b86574-9654-4740-8287-310786cdfb2e;f07fb032-2252-4776-8c0e-741fd078224d	Krystal Laing;Nela Fialova	2025-04-10 06:44:56;2025-04-17 09:02:45	Excluded;Excluded	Excluded
irrelevant	mononuclear cell recruitment		85fe74c6-e896-4c9e-92f2-b0d46e4a9da6	Involvement of JAM-A in mononuclear cell recruitment on inflamed or atherosclerotic endothelium: Inhibition by soluble JAM-A	Ostermann G ;Fraemohs L ;Baltus T ;Schober A ;Lietz M ;Zernecke A ;Liehn E A;Weber C	Arteriosclerosis, Thrombosis, and Vascular Biology		Objective - The junctional adhesion molecule (JAM)-A on endothelium contributes to the inflammatory recruitment of mononuclear cells involving engagement of its integrin receptor lymphocyte function-associated antigen (LFA)-1. It is unknown whether these functions can be inhibited by soluble forms of JAM-A, whether JAM-A is expressed on atherosclerotic endothelium, and whether it participates in …	https://www.scopus.com/inward/record.uri?eid=2-s2.0-16244388649&doi=10.1161%2f01.ATV.0000157154.14474.3b&partnerID=40&md5=5b377f752e51627166d07e6a57af7dba		2005	10.1161/01.ATV.0000157154.14474.3b	Article	Animals;Apolipoproteins E;Arteriosclerosis;Cell Adhesion;Cell Adhesion Molecules;Cell Movement;Chemokines, CXC;CHO Cells;Cricetinae;Endothelium, Vascular;Humans;Immunologic Memory;Jurkat Cells;Lymphocyte Function-Associated Antigen-1;Mice;Mice, Inbred C57BL;Mice, Mutant Strains;Receptors, Cell Surface;Recombinant Fusion Proteins;Solubility;T-Lymphocytes;Umbilical Veins;Vasculitis;apolipoprotein E…			2025-04-10 06:44:56	4f2ace71-1896-42f3-ad63-a6afcb478fc1	Scopus_DR	f07fb032-2252-4776-8c0e-741fd078224d;c8b86574-9654-4740-8287-310786cdfb2e	Nela Fialova;Krystal Laing	2025-04-10 06:44:56;2025-04-10 21:02:16	Excluded;Excluded	Excluded
irrelevant	atherosclerotic aorta		9d42168e-e912-4ed8-8ebc-5fe016d1c3f8	Proteomic identification of endothelial proteins isolated in situ from atherosclerotic aorta via systemic perfusion	Wu J ;Liu W ;Sousa E ;Qiu Y ;Pittman D D;Maganti V ;Feldman J ;Gill D ;Lu Z ;Dorner A J;Schaub R ;Tan X -Y	Journal of Proteome Research		The functional and structural alterations of vascular endothelium contribute to the initiation, progression, and complications of atherosclerotic plaque formation, but limited information is known about the molecular composition and pathways underlying pathological changes during atherosclerosis. We have developed an affinity proteomic strategy for in situ isolation and differential mapping of va…	https://www.scopus.com/inward/record.uri?eid=2-s2.0-38049066931&doi=10.1021%2fpr070537c&partnerID=40&md5=e06e3445ff4647f2c2170f4715df60f3		2007	10.1021/pr070537c	Article	Animals;Aorta, Thoracic;Atherosclerosis;Biotin;Electrophoresis, Polyacrylamide Gel;Endothelium, Vascular;Mice;Mice, Inbred C57BL;Mice, Knockout;Perfusion;Proteins;Proteomics;Staining and Labeling;biotin;membrane protein;scleroprotein;streptavidin;affinity chromatography;animal experiment;animal model;animal tissue;aorta;article;atherosclerosis;biotinylation;cell adhesion;cell membrane;controlled …			2025-04-10 06:44:56	4f2ace71-1896-42f3-ad63-a6afcb478fc1	Scopus_DR	f07fb032-2252-4776-8c0e-741fd078224d;c8b86574-9654-4740-8287-310786cdfb2e	Nela Fialova;Krystal Laing	2025-04-10 06:44:56;2025-04-14 21:01:40	Excluded;Excluded	Excluded
irrelevant	nanoparticles reduce amyloid		7a445910-0253-49e2-825b-fda1eac8b4a4	Covalent attachment of apolipoprotein A-I and apolipoprotein B-100 to albumin nanoparticles enables drug transport into the brain	Kreuter J ;Hekmatara T ;Dreis S ;Vogel T ;Gelperina S ;Langer K	Journal of Controlled Release		Apolipoprotein E3, A-I as well as B-100 were covalently attached to human serum albumin nanoparticles via the NHS-PEG-Mal 3400 linker. Loperamide as a model drug was bound to these nanoparticles, and the antinociceptive reaction of these preparations was recorded after intravenous injection in mice by the tail-flick test. After 15Â min, all three nanoparticle preparations with the coupled apolipo…	https://www.scopus.com/inward/record.uri?eid=2-s2.0-33847116764&doi=10.1016%2fj.jconrel.2006.12.012&partnerID=40&md5=9ff456118d9d5da1de3538c78aade79f		2007	10.1016/j.jconrel.2006.12.012	Article	Animals;Apolipoprotein A-I;Apolipoprotein B-100;Biological Transport;Blood-Brain Barrier;Brain;Drug Carriers;Humans;Loperamide;Male;Mice;Mice, Inbred ICR;Nanoparticles;Pain;Pain Measurement;Particle Size;Brain;Cells;Controlled drug delivery;Nanostructured materials;Neurology;apolipoprotein A1;apolipoprotein B100;apolipoprotein E3;human serum albumin;loperamide;macrogol;nanoparticle;animal experim…			2025-04-10 06:44:56	4f2ace71-1896-42f3-ad63-a6afcb478fc1	Scopus_DR	c8b86574-9654-4740-8287-310786cdfb2e;f07fb032-2252-4776-8c0e-741fd078224d	Krystal Laing;Nela Fialova	2025-04-14 19:51:41;2025-04-28 09:21:17	Excluded;Excluded	Excluded
irrelevant	review article		3542833b-478d-4e80-8aa1-79fc9c4e06c8	Apolipoprotein E as a Î²-amyloid-independent factor in Alzheimer's disease	AB Wolf ;J Valla ;GJ Bu ;J Kim ;MJ LaDu ;EM Reiman ;RJ Caselli	ALZHEIMERS RESEARCH & THERAPY		APOE, which encodes apolipoprotein E, is the most prevalent and best established genetic risk factor for late-onset Alzheimer's disease. Current understanding of Alzheimer's disease pathophysiology posits an important role for apolipoprotein E in the disease cascade via its interplay with beta-amyloid. However, evidence is also emerging for roles of apolipoprotein E in the disease process that ar…		[Wolf, Andrew B.] Univ Colorado, Med Scientist Training Program, Aurora, CO 80045 USA; [Valla, Jon] Midwestern Univ, Dept Biochem, Glendale, AZ 85308 USA; [Valla, Jon; Reiman, Eric M.; Caselli, Richard J.] Arizona Alzheimers Consortium, Phoenix, AZ USA; [Bu, Guojun; Kim, Jungsu] Mayo Clin, Dept Neurosci, Jacksonville, FL 32224 USA; [LaDu, Mary Jo] Univ Illinois, Dept Anat & Cell Biol, Chicago, IL…	2013	10.1186/1758-9193-5-38	Review	CENTRAL-NERVOUS-SYSTEM;BLOOD-BRAIN-BARRIER;INCREASED TAU PHOSPHORYLATION;INNATE IMMUNE-RESPONSE;TARGETED-REPLACEMENT;APOE GENOTYPE;NEURITE OUTGROWTH;TRANSGENIC MICE;MITOCHONDRIAL DYSFUNCTION;CHOLESTEROL-METABOLISM	View Full Record in Web of Science		2025-04-10 06:51:54	0ba056f4-25be-497b-9799-1784253858ff	Web of Science _ DR	c8b86574-9654-4740-8287-310786cdfb2e;f07fb032-2252-4776-8c0e-741fd078224d	Krystal Laing;Nela Fialova	2025-04-10 06:51:54;2025-04-10 06:51:54	Excluded;Excluded	Excluded
irrelevant	review		332ffcbd-9c97-4483-b34c-89eea1e5899e	Apolipoprotein E	YD Huang ;KH Weisgraber ;L Mucke ;RW Mahley	JOURNAL OF MOLECULAR NEUROSCIENCE		Apolipoprotein E4 (apoE4) is a major risk factor for Alzheimer's disease (AD). Several hypotheses have been proposed to explain the association of the APOE epsilon4 allele with AD; however, the mechanisms underlying this association are largely unknown. Initially, apoE was thought to be synthesized primarily by astrocytes but not by neurons in the brain. However, subsequent studies have demonstra…		Univ Calif San Francisco, Gladstone Inst Neurol Dis, San Francisco, CA 94141 USA; Univ Calif San Francisco, Gladstone Inst Cardiovasc Dis, San Francisco, CA 94141 USA; Univ Calif San Francisco, Dept Pathol, San Francisco, CA 94141 USA; Univ Calif San Francisco, Dept Neurol, San Francisco, CA 94141 USA; Univ Calif San Francisco, Dept Med, San Francisco, CA 94141 USA	2004	10.1385/JMN:23:3:189	Review	CENTRAL-NERVOUS-SYSTEM;HUMAN-PLASMA-LIPOPROTEINS;AMYLOID-BETA-PEPTIDE;BLOOD-BRAIN-BARRIER;THROMBIN-CLEAVAGE FRAGMENT;ISOFORM-SPECIFIC BINDING;ALZHEIMER-DISEASE BRAIN;E MESSENGER-RNA;A-II COMPLEX;TRANSGENIC MICE	View Full Record in Web of Science		2025-04-10 06:51:54	0ba056f4-25be-497b-9799-1784253858ff	Web of Science _ DR	f07fb032-2252-4776-8c0e-741fd078224d;c8b86574-9654-4740-8287-310786cdfb2e	Nela Fialova;Krystal Laing	2025-04-10 06:51:54;2025-04-14 21:27:57	Excluded;Excluded	Excluded
irrelevant	review		1eb0bedd-82c7-4806-a6ce-524765909f57	Apolipoprotein E in diet-induced obesity: a paradigm shift from conventional perception	KE Kypreos ;EA Karavia ;C Constantinou ;A Hatziri ;C Kalogeropoulou ;E Xepapadaki ;E Zvintzou	JOURNAL OF BIOMEDICAL RESEARCH		Apolipoprotein E (APOE) is a major protein component of peripheral and brain lipoprotein transport systems. APOE in peripheral circulation does not cross the blood brain barrier or blood cerebrospinal fluid barrier. As a result, peripheral APOE expression does not affect brain APOE levels and vice versa. Numerous epidemiological studies suggest a key role of peripherally expressed APOE in the dev…		[Kypreos, Kyriakos E.; Karavia, Eleni A.; Constantinou, Caterina; Hatziri, Aikaterini; Kalogeropoulou, Christina; Xepapadaki, Eva; Zvintzou, Evangelia] Univ Patras, Med Sch, Dept Pharmacol, TK-26500 Rio Achaias, Greece	2018	10.7555/JBR.32.20180007	Review	LIPASE-MEDIATED LIPOLYSIS;IN-VIVO;APOE EXPRESSION;GENE-EXPRESSION;TRANSGENIC MICE;LDL RECEPTOR;TRIGLYCERIDE;BROWN;METABOLISM;DISEASE	View Full Record in Web of Science		2025-04-10 06:51:54	0ba056f4-25be-497b-9799-1784253858ff	Web of Science _ DR	c8b86574-9654-4740-8287-310786cdfb2e;f07fb032-2252-4776-8c0e-741fd078224d	Krystal Laing;Nela Fialova	2025-04-14 21:47:41;2025-04-15 14:31:34	Excluded;Excluded	Excluded
irrelevant	review		f281c8c5-6a54-4ba7-b3df-d6b221919518	Apolipoprotein E Genotype: The Innocent Bystander or Active Bridge Between Metabolic Syndrome and Cognitive Impairment?	V Frisardi	JOURNAL OF ALZHEIMERS DISEASE		Apolipoprotein E [ApoE, APOE (gene)] is a multifunctional protein of the lipid and lipoprotein transport system mainly involved in metabolism of dietary lipids. Its polymorphic variants are considered a genetic risk factor of cognitive impairment in several neurodegenerative disorders such as Lewy body dementia, Huntington's disease, and Alzheimer's disease, as well as in vascular dementia and ce…		[Frisardi, Vincenza] IRCCS Casa Sollievo Sofferenza, Geriatr Unit, I-70101 Foggia, Italy; [Frisardi, Vincenza] IRCCS Casa Sollievo Sofferenza, Gerontol Geriatr Res Lab, Dept Med Sci, I-70101 Foggia, Italy	2012	10.3233/JAD-2012-111568	Review	AMYLOID-BETA-PEPTIDE;SOLUBLE CD40 LIGAND;AGE-OF-ONSET;GENOME-WIDE ASSOCIATION;BLOOD-BRAIN-BARRIER;E EPSILON-4 ALLELE;E KNOCKOUT MICE;ALZHEIMERS-DISEASE;E POLYMORPHISM;A-BETA	View Full Record in Web of Science		2025-04-10 06:51:54	0ba056f4-25be-497b-9799-1784253858ff	Web of Science _ DR	c8b86574-9654-4740-8287-310786cdfb2e;f07fb032-2252-4776-8c0e-741fd078224d	Krystal Laing;Nela Fialova	2025-04-13 01:29:18;2025-04-15 14:00:50	Excluded;Excluded	Excluded
irrelevant	review article		10a598fb-e105-4a8a-8f3f-f3619b4afe93	The Pathological Cross Talk Between Apolipoprotein E and Amyloid-Î² Peptide in Alzheimer's Disease: Emerging Gene-Based Therapeutic Approaches	S Iurescia ;D Fioretti ;F Mangialasche ;M Rinaldi	JOURNAL OF ALZHEIMERS DISEASE		Apolipoprotein E (ApoE) plays a key role in lipid transport in the plasma and in the central nervous system through its interaction with members of the low-density lipoprotein receptor family. The three common isoforms of ApoE (ApoE2, ApoE3, and ApoE4) differ in their ability to perform neuronal maintenance and repair functions and differentially affect the risk of developing neurodegenerative di…		[Iurescia, Sandra; Fioretti, Daniela; Rinaldi, Monica] CNR, Natl Res Council, Inst Neurobiol & Mol Med, Dept Med, I-00133 Rome, Italy; [Mangialasche, Francesca] Univ Perugia, Dept Clin & Expt Med, Sect Gerontol & Geriatr, I-06100 Perugia, Italy; [Mangialasche, Francesca] Karolinska Inst, Aging Res Ctr, Stockholm, Sweden	2010	10.3233/JAD-2010-100009	Article	RECEPTOR-RELATED PROTEIN;CENTRAL-NERVOUS-SYSTEM;ISOFORM-SPECIFIC BINDING;BLOOD-BRAIN-BARRIER;TRANSGENIC MICE;A-BETA;DOMAIN INTERACTION;PRECURSOR PROTEIN;NEURONAL CELLS;APOE ISOFORM	View Full Record in Web of Science		2025-04-10 06:51:54	0ba056f4-25be-497b-9799-1784253858ff	Web of Science _ DR	c8b86574-9654-4740-8287-310786cdfb2e;f07fb032-2252-4776-8c0e-741fd078224d	Krystal Laing;Nela Fialova	2025-04-10 06:51:54;2025-04-21 14:58:54	Excluded;Excluded	Excluded
irrelevant	review		798a442f-6ece-4cd0-b182-3836b546a5c2	Apolipoprotein E as a Therapeutic Target in Alzheimer's Disease: A Review of Basic Research and Clinical Evidence	Y Yamazaki ;MM Painter ;GJ Bu ;T Kanekiyo	CNS DRUGS		Alzheimer's disease (AD) is a devastating neurodegenerative disorder that causes progressive cognitive decline. The majority of AD cases are sporadic and late-onset (> 65 years old) making it the leading cause of dementia in the elderly. While both genetic and environmental factors contribute to the development of late-onset AD (LOAD), APOE polymorphism is a major genetic risk determinant for LOA…		[Yamazaki, Yu; Painter, Meghan M.; Bu, Guojun; Kanekiyo, Takahisa] Mayo Clin, Dept Neurosci, 4500 San Pablo Rd, Jacksonville, FL 32224 USA	2016	10.1007/s40263-016-0361-4	Review	AMYLOID PRECURSOR PROTEIN;TRANSGENIC MOUSE MODEL;CENTRAL-NERVOUS-SYSTEM;BLOOD-BRAIN-BARRIER;A-BETA ACCUMULATION;T-CELL LYMPHOMA;NEUROFIBRILLARY TANGLE FORMATION;APOE4-TARGETED REPLACEMENT MICE;MOLECULE STRUCTURE CORRECTORS;DENSITY-LIPOPROTEIN RECEPTOR	View Full Record in Web of Science		2025-04-10 06:51:54	0ba056f4-25be-497b-9799-1784253858ff	Web of Science _ DR	f07fb032-2252-4776-8c0e-741fd078224d;c8b86574-9654-4740-8287-310786cdfb2e	Nela Fialova;Krystal Laing	2025-04-10 06:51:54;2025-04-13 01:26:01	Excluded;Excluded	Excluded
irrelevant	plaque progression in aortas of apolipoprotein E-/-		69b316d0-c710-4ff6-8232-8f5a67d735a6	Correlation of vasa vasorum Neovascularization and plaque progression in aortas of apolipoprotein E-/-/low-density lipoprotein -/- double knockout mice	AC Langheinrich ;A Michniewicz ;DG Sedding ;G Walker ;PE Beighley ;WS Rau ;RM Bohle ;EL Ritman	ARTERIOSCLEROSIS THROMBOSIS AND VASCULAR BIOLOGY		Objective - We hypothesized that apolipoprotein E (apoE)(-/-)/low-density lipoprotein (LDL)(-/-) double knockout mice might develop vasa vasorum (VV) in association with advanced lesion formation. Methods and Results - Aortas from apoE(-/-)/LDL-/- mice aged 16, 18, 20, or 80 weeks were infused in situ with Microfil, harvested, and scanned with micro-computed tomography (CT). We characterized plaq…		Mayo Clin, Coll Med, Rochester, MN 55905 USA; Univ Giessen, Giessen, Germany	2006	10.1161/01.ATV.0000196565.38679.6d	Article	CORONARY-ARTERIES;ATHEROSCLEROTIC LESIONS;EXPERIMENTAL HYPERCHOLESTEROLEMIA;SIMVASTATIN PRESERVES;WALL;CT;VULNERABILITY;INFLAMMATION;VASCULATURE;EXPRESSION	View Full Record in Web of Science		2025-04-10 06:51:54	0ba056f4-25be-497b-9799-1784253858ff	Web of Science _ DR	c8b86574-9654-4740-8287-310786cdfb2e;f07fb032-2252-4776-8c0e-741fd078224d	Krystal Laing;Nela Fialova	2025-04-10 06:51:54;2025-04-22 09:21:15	Excluded;Excluded	Excluded
irrelevant	abdominal aortic aneurysms (AAA)		c9c9b0e8-50de-494b-ba1c-430a8c42d6de	Arrest of Progression of Pre-Induced Abdominal Aortic Aneurysm in Apolipoprotein E-Deficient Mice by Low Level Laser Phototherapy	L Gavish ;R Beeri ;D Gilon ;C Rubinstein ;Y Berlatzky ;A Bulut ;P Reissman ;LY Gavish ;SD Gertz	LASERS IN SURGERY AND MEDICINE		Background and ObjectivesUsing non-invasive, high-frequency ultrasonography (HF-u/s), we showed that low-level laser phototherapy (LLL) inhibits de-novo formation of abdominal aortic aneurysms (AAA) in apolipoprotein-E-deficient (Apo-E-/-) mice. The current study tests the effect of LLL on the progression of pre-induced AAA. Study Design/Material and MethodsAAA was induced in Apo-E-/- mice (age16…		[Gavish, Lilach; Gavish, Leah Y.; Gertz, S. David] Hebrew Univ Jerusalem, IMRIC, Inst Med Res, IL-91120 Jerusalem, Israel; [Beeri, Ronen; Gilon, Dan; Bulut, Atilla] Hadassah Univ Hosp, Dept Cardiol, IL-91120 Jerusalem, Israel; [Rubinstein, Chen; Berlatzky, Yacov] Hadassah Univ Hosp, Dept Vasc Surg, IL-91120 Jerusalem, Israel; [Reissman, Petachia] Shaarei Zedek Hosp, Dept Surg, Jerusalem, Israel	2014	10.1002/lsm.22306	Article	SMOOTH-MUSCLE-CELLS;VASCULAR-SURGERY;ORAL MUCOSITIS;DIODE-LASER;ATHEROSCLEROSIS;IRRADIATION;THERAPY;PATHOGENESIS;EXPRESSION;MANAGEMENT	View Full Record in Web of Science		2025-04-10 06:51:54	0ba056f4-25be-497b-9799-1784253858ff	Web of Science _ DR	f07fb032-2252-4776-8c0e-741fd078224d;c8b86574-9654-4740-8287-310786cdfb2e	Nela Fialova;Krystal Laing	2025-04-10 06:51:54;2025-04-11 18:12:07	Excluded;Excluded	Excluded
irrelevant	amyloid review		41d44ae3-96f7-4c9a-b1db-e6b7d7e97a2c	Evidence for impaired amyloid Î² clearance in Alzheimer's disease	KR Wildsmith ;M Holley ;JC Savage ;R Skerrett ;GE Landreth	ALZHEIMERS RESEARCH & THERAPY		Alzheimer's disease (AD) is a common neurodegenerative disease characterized by the accumulation of extracellular plaques and intracellular tangles. Recent studies support the hypothesis that the accumulation of amyloid beta (A beta) peptide within the brain arises from an imbalance of the production and clearance of A beta. In rare genetic forms of AD, this imbalance is often caused by increased…		[Wildsmith, Kristin R.] Genentech Inc, Dev Sci, San Francisco, CA 94080 USA; [Holley, Monica; Savage, Julie C.; Skerrett, Rebecca; Landreth, Gary E.] Case Western Reserve Univ, Sch Med, Dept Neurosci, Cleveland, OH 44106 USA	2013	10.1186/alzrt187	Review	LIVER-X-RECEPTOR;TRANSGENIC MOUSE MODEL;BLOOD-BRAIN-BARRIER;PROTEIN/PRESENILIN 1 MICE;APOLIPOPROTEIN-E;A-BETA;CHOLESTEROL EFFLUX;APP23 MICE;PEPTIDE;DEPOSITION	View Full Record in Web of Science		2025-04-10 06:51:54	0ba056f4-25be-497b-9799-1784253858ff	Web of Science _ DR	c8b86574-9654-4740-8287-310786cdfb2e;f07fb032-2252-4776-8c0e-741fd078224d	Krystal Laing;Nela Fialova	2025-04-10 06:51:54;2025-04-25 08:52:41	Excluded;Excluded	Excluded
irrelevant	Multifunctional Nanostructure RAP-RL		6e7f4402-5b5e-4404-9e02-cfa302a5c0be	Multifunctional Nanostructure RAP-RL Rescues Alzheimer's Cognitive Deficits through Remodeling the Neurovascular Unit	Q Zhang ;QX Song ;X Gu ;MN Zheng ;AT Wang ;G Jiang ;M Huang ;H Chen ;Y Qiu ;B Bo ;SB Tong ;R Shao ;BY Li ;G Wang ;H Wang ;YB Hu ;HZ Chen ;XL Gao	ADVANCED SCIENCE		Cerebrovascular dysfunction characterized by the neurovascular unit (NVU) impairment contributes to the pathogenesis of Alzheimer's disease (AD). In this study, a cerebrovascular-targeting multifunctional lipoprotein-biomimetic nanostructure (RAP-RL) constituted with an antagonist peptide (RAP) of receptor for advanced glycation end-products (RAGE), monosialotetrahexosyl ganglioside, and apolipop…		[Zhang, Qian; Song, Qingxiang; Gu, Xiao; Zheng, Mengna; Wang, Antian; Jiang, Gan; Huang, Meng; Chen, Huan; Qiu, Yu; Shao, Rong; Wang, Hao; Hu, Yongbo; Chen, Hongzhuan; Gao, Xiaoling] Shanghai Jiao Tong Univ, Shanghai Univ Collaborat Innovat Ctr Translat Med, Dept Pharmacol & Chem Biol, State Key Lab Oncogenes & Related Genes,Sch Med, 280 South Chongqing Rd, Shanghai 200025, Peoples R China; [Bo, …	2021	10.1002/advs.202001918	Article	BLOOD-BRAIN-BARRIER;AMYLOID-BETA;MOUSE MODEL;CEREBROVASCULAR FUNCTION;DYSFUNCTION;DISEASE;CLEARANCE;RECEPTOR;RAGE;PIOGLITAZONE	View Full Record in Web of Science		2025-04-10 06:51:54	0ba056f4-25be-497b-9799-1784253858ff	Web of Science _ DR	c8b86574-9654-4740-8287-310786cdfb2e;f07fb032-2252-4776-8c0e-741fd078224d	Krystal Laing;Nela Fialova	2025-04-10 06:51:54;2025-04-25 10:36:22	Excluded;Excluded	Excluded
irrelevant	review		f4c356f5-1fa8-4a65-bc03-576c7b48e68d	Greasing the wheels of AÎ² clearance in Alzheimer's Disease: The role of lipids and apolipoprotein E	JJ Fan ;J Donkin ;C Wellington	BIOFACTORS		Although apolipoprotein E (apoE) is the most common genetic risk factor for Alzheimer's Disease (AD), how apoE participates in AD pathogenesis remains incompletely understood. ApoE is also the major carrier of lipids in the brain. Here, we review studies showing that the lipidation status of apoE influences the metabolism of A beta peptides, which accumulate as amyloid deposits in the neural pare…		[Fan, Jianjia; Donkin, James; Wellington, Cheryl] Dept Pathol & Lab Med, Vancouver, BC V5S 4H2, Canada	2009	10.1002/biof.37	Review	LIVER-X-RECEPTOR;CENTRAL-NERVOUS-SYSTEM;TRANSGENIC MOUSE MODEL;AMYLOID PRECURSOR PROTEIN;CHOLESTEROL HOMEOSTASIS;DOMAIN INTERACTION;NUCLEAR RECEPTOR;IN-VITRO;E METABOLISM;DEPOSITION	View Full Record in Web of Science		2025-04-10 06:51:54	0ba056f4-25be-497b-9799-1784253858ff	Web of Science _ DR	c8b86574-9654-4740-8287-310786cdfb2e;f07fb032-2252-4776-8c0e-741fd078224d	Krystal Laing;Nela Fialova	2025-04-10 06:51:54;2025-04-21 13:48:07	Excluded;Excluded	Excluded
irrelevant	hyperhomocysteinemia		1d194a87-10e7-48c4-9bf0-fe3892b17215	Apolipoprotein E Îµ4/4 genotype limits response to dietary induction of hyperhomocysteinemia and resulting inflammatory signaling	CE Seaks ;EM Weekman ;TL Sudduth ;K Xie ;B Wasek ;DW Fardo ;LA Johnson ;T Bottiglieri ;DM Wilcock	JOURNAL OF CEREBRAL BLOOD FLOW AND METABOLISM		Vascular contributions to cognitive impairment and dementia (VCID) are the second leading cause of dementia behind Alzheimer's disease. Apolipoprotein E (ApoE) is a lipid transporting lipoprotein found within the brain and periphery. The APOE epsilon 4 allele is the strongest genetic risk factor for late onset Alzheimer's disease and is a risk factor for VCID. Our lab has previously utilized a di…		[Seaks, Charles E.; Weekman, Erica M.; Sudduth, Tiffany L.; Fardo, David W.; Johnson, Lance A.; Wilcock, Donna M.] Sanders Brown Ctr Aging, Lexington, KY USA; [Seaks, Charles E.; Weekman, Erica M.; Johnson, Lance A.; Wilcock, Donna M.] Univ Kentucky, Dept Physiol, Lexington, KY 40536 USA; [Xie, Kevin; Fardo, David W.] Univ Kentucky, Dept Biostat, Lexington, KY 40536 USA; [Wasek, Brandi; Bottiglie…	2022	10.1177/0271678X211069006	Article	VASCULAR COGNITIVE IMPAIRMENT;APOE GENOTYPE;ALZHEIMERS-DISEASE;S-ADENOSYLMETHIONINE;PLASMA HOMOCYSTEINE;RISK-FACTORS;ALLELE;POLYMORPHISM;DEMENTIA;ONSET	View Full Record in Web of Science		2025-04-10 06:51:54	0ba056f4-25be-497b-9799-1784253858ff	Web of Science _ DR	c8b86574-9654-4740-8287-310786cdfb2e;f07fb032-2252-4776-8c0e-741fd078224d	Krystal Laing;Nela Fialova	2025-04-14 19:08:45;2025-04-25 09:05:07	Excluded;Excluded	Excluded
irrelevant	review		785b5aa4-e2b6-4630-a09b-d519582bb16c	Novel strategies for Alzheimer's disease treatment	B Spencer ;E Rockenstein ;L Crews ;R Marr ;E Masliah	EXPERT OPINION ON BIOLOGICAL THERAPY		Considerable progress has been made in recent years towards better understanding the pathogenesis of Alzheimer's disease (AD), a dementing neurodegenerative disorder that affects > 10 million individuals in the US and Europe combined. Recent studies suggest that alterations in the processing of amyloid precursor protein (APP), resulting in the accumulation of amyloid-P protein (AD) and the format…		Univ Calif San Diego, Dept Pathol, La Jolla, CA 92093 USA; Univ Calif San Diego, Dept Neurosci, La Jolla, CA 92093 USA; Rosalind Franklin Univ Med Sci, Dept Neurosci, N Chicago, IL 60064 USA	2007	10.1517/14712598.7.12.1853	Review	AMYLOID PRECURSOR PROTEIN;A-BETA BURDEN;GAMMA-SECRETASE COMPLEX;NONSTEROIDAL ANTIINFLAMMATORY DRUGS;LONG-TERM POTENTIATION;SINGLE-CHAIN ANTIBODY;FIBRILS IN-VITRO;MOUSE MODEL;NEPRILYSIN GENE;TRANSGENIC MICE	View Full Record in Web of Science		2025-04-10 06:51:54	0ba056f4-25be-497b-9799-1784253858ff	Web of Science _ DR	c8b86574-9654-4740-8287-310786cdfb2e;f07fb032-2252-4776-8c0e-741fd078224d	Krystal Laing;Nela Fialova	2025-04-14 18:53:13;2025-04-21 13:49:22	Excluded;Excluded	Excluded
irrelevant	review		514a7861-ec78-4780-a244-f47d802d6db1	Fatty Acid Metabolism in Carriers of Apolipoprotein E Epsilon 4 Allele: Is It Contributing to Higher Risk of Cognitive Decline and Coronary Heart Disease?	R Chouinard-Watkins ;M Plourde	NUTRIENTS		Apolipoprotein E (ApoE) is a protein playing a pivotal role in lipid homeostasis since it regulates cholesterol, triglyceride and phospholipid metabolism in the blood and the brain. APOE gene regulates the expression of this protein and has three different alleles: epsilon 2, epsilon 3 and epsilon 4. Carrying an APOE4 allele is recognised as a genetic risk factor of late-onset Alzheimer's disease…		[Chouinard-Watkins, Raphael; Plourde, Melanie] Univ Sherbrooke, Dept Med, Univ Inst Geriatr Sherbrooke, Res Ctr Aging,Hlth & Social Serv Ctr, Sherbrooke, PQ J1H 4C4, Canada	2014	10.3390/nu6104452	Review	BLOOD-BRAIN-BARRIER;FISH-OIL SUPPLEMENTATION;TARGETED-REPLACEMENT MICE;ALZHEIMERS-DISEASE;DOCOSAHEXAENOIC ACID;APOE GENOTYPE;EICOSAPENTAENOIC ACID;DOUBLE-BLIND;DIETARY SUPPLEMENTATION;ERYTHROCYTE-MEMBRANES	View Full Record in Web of Science		2025-04-10 06:51:54	0ba056f4-25be-497b-9799-1784253858ff	Web of Science _ DR	c8b86574-9654-4740-8287-310786cdfb2e;f07fb032-2252-4776-8c0e-741fd078224d	Krystal Laing;Nela Fialova	2025-04-14 21:01:15;2025-04-25 09:42:58	Excluded;Excluded	Excluded
irrelevant	review		d995a6b1-0c75-4c41-93b8-42d6b92fa28e	Blood-brain barrier dysfunction and Alzheimer's disease: associations, pathogenic mechanisms, and therapeutic potential	YT Chen ;YF He ;JL Han ;WY Wei ;F Chen	FRONTIERS IN AGING NEUROSCIENCE		Alzheimer's disease (AD) is a common neurodegenerative disorder characterized by the accumulation of amyloid-beta (A beta), hyperphosphorylation of tau, and neuroinflammation in the brain. The blood-brain barrier (BBB) limits solutes from circulating blood from entering the brain, which is essential for neuronal functioning. Focusing on BBB function is important for the early detection of AD and …		[Chen, Yanting; Han, Jinling] Huazhong Univ Sci & Technol, Shenzhen Peoples Hosp 6, Union Shenzhen Hosp, Dept Neurol, Shenzhen, Peoples R China; [He, Yanfang; Chen, Feng] Guangdong Med Univ, Dept Neurol, Guangdong Key Lab Age Related Cardiac & Cerebral D, Affiliated Hosp, Zhanjiang, Peoples R China; [Wei, Wenyan] Guangdong Med Univ, Dept Gerontol, Affiliated Hosp, Zhanjiang, Peoples R China; [Che…	2023	10.3389/fnagi.2023.1258640	Review	APOLIPOPROTEIN-E;CEREBRAL MICROBLEEDS;MOUSE-BRAIN;STEM-CELLS;MODEL;ALBUMIN;PROTEIN;BETA;MICE;LEAKAGE	View Full Record in Web of Science		2025-04-10 06:51:54	0ba056f4-25be-497b-9799-1784253858ff	Web of Science _ DR	c8b86574-9654-4740-8287-310786cdfb2e;f07fb032-2252-4776-8c0e-741fd078224d	Krystal Laing;Nela Fialova	2025-04-14 19:09:24;2025-04-16 14:38:21	Excluded;Excluded	Excluded
irrelevant	platelet activating factor receptor antagonist-WEB2086 on angiogenesis in aortal plaque		07311cc8-78c4-4db6-8689-1573a15a433e	Opposite effects of WEB2086 on angiogenesis in atheromas and ischemic hindlimb of apoE gene deficient mice	SA Wang ;YL Tang ;YZ Yang ;ZX Xu ;KA Peng	CHINESE MEDICAL JOURNAL		Background Our previous research has suggested that platelet activating factor receptor was related to atherosclerosis. The present study investigated the effect of a platelet activating factor receptor antagonist-WEB2086 on angiogenesis in aortal plaque and ischemic hindlimb of apolipoprotein E-deficient mice. Methods Eight-week-old apolipoprotein E-deficient mice were fed with a 0.15% cholester…		Univ S China, Inst Cardiovasc Dis, Hengyang 421001, Peoples R China; Cent S Univ, Xiangya Med Coll, Dept Pathophysiol, Changsha 410078, Peoples R China	2007	10.1097/00029330-200705020-00007	Article	PLATELET-ACTIVATING-FACTOR;ENDOTHELIAL GROWTH-FACTOR;OXIDIZED LDL;IN-VIVO;EXPRESSION;NEOVASCULARIZATION;RECEPTOR;CELLS;NEOANGIOGENESIS;PROLIFERATION	View Full Record in Web of Science		2025-04-10 06:51:54	0ba056f4-25be-497b-9799-1784253858ff	Web of Science _ DR	c8b86574-9654-4740-8287-310786cdfb2e;f07fb032-2252-4776-8c0e-741fd078224d	Krystal Laing;Nela Fialova	2025-04-13 01:28:34;2025-04-17 09:38:51	Excluded;Excluded	Excluded
irrelevant	review article		3aaa432b-90bb-49d3-bc5e-b26c85c487b8	Cerebrovascular amyloidosis:: Experimental analysis in vitro and in vivo	LC Walker ;RA Durham	HISTOLOGY AND HISTOPATHOLOGY		With advancing age, the likelihood of beta-amyloid deposition in the cerebral vasculature increases, particularly in individuals with Alzheimer's disease. The beta-amyloid typically accumulates in the basal lamina of the arteriolar tunica media, and frequently extends into the adjacent neuropil. Cerebrovascular B-amyloid increases the risk of hemorrhagic stroke, and may also play a role in the pa…		Warner Lambert Co, Parke Davis Pharmaceut Res Div, Ann Arbor, MI 48105 USA	1999		Review	HEREDITARY CEREBRAL-HEMORRHAGE;BLOOD-BRAIN-BARRIER;SMOOTH-MUSCLE CELLS;LINKED-IMMUNOSORBENT-ASSAY;ALZHEIMERS-DISEASE BRAIN;PRECURSOR PROTEIN GENE;BETA-PROTEIN;APOLIPOPROTEIN-E;CYSTATIN-C;DUTCH-TYPE	View Full Record in Web of Science		2025-04-10 06:51:54	0ba056f4-25be-497b-9799-1784253858ff	Web of Science _ DR	c8b86574-9654-4740-8287-310786cdfb2e;f07fb032-2252-4776-8c0e-741fd078224d	Krystal Laing;Nela Fialova	2025-04-10 06:51:54;2025-04-21 12:58:27	Excluded;Excluded	Excluded
irrelevant	review		443ef523-2add-46be-b9fe-6aacf845a061	Alzheimer's disease: A matter of blood-brain barrier dysfunction?	A Montagne ;Z Zhao ;BV Zlokovic	JOURNAL OF EXPERIMENTAL MEDICINE		The blood-brain barrier (BBB) keeps neurotoxic plasma-derived components, cells, and pathogens out of the brain. An early BBB breakdown and/or dysfunction have been shown in Alzheimer's disease (AD) before dementia, neurodegeneration and/or brain atrophy occur. However, the role of BBB breakdown in neurodegenerative disorders is still not fully understood. Here, we examine BBB breakdown in animal…		[Montagne, Axel; Zhao, Zhen; Zlokovic, Berislav V.] Univ Southern Calif, Keck Sch Med, Zilkha Neurogenet Inst, Los Angeles, CA 90033 USA; [Montagne, Axel; Zhao, Zhen; Zlokovic, Berislav V.] Univ Southern Calif, Keck Sch Med, Dept Physiol & Neurosci, Los Angeles, CA 90033 USA	2017	10.1084/jem.20171406	Review	CEREBRAL AMYLOID ANGIOPATHY;MOTOR-NEURON DEGENERATION;TRANSGENIC MOUSE MODELS;GENOME-WIDE ASSOCIATION;HUMAN APOLIPOPROTEIN-E;SPINAL CORD BARRIER;NEUROVASCULAR DYSFUNCTION;CEREBROSPINAL-FLUID;GLUCOSE-METABOLISM;PLAQUE-FORMATION	View Full Record in Web of Science		2025-04-10 06:51:54	0ba056f4-25be-497b-9799-1784253858ff	Web of Science _ DR	f07fb032-2252-4776-8c0e-741fd078224d;c8b86574-9654-4740-8287-310786cdfb2e	Nela Fialova;Krystal Laing	2025-04-11 14:32:32;2025-04-14 20:11:58	Excluded;Excluded	Excluded
irrelevant	commentary/editorial		74e95043-13fe-4689-aaf2-9e7bf166c798	The role of astrocytes in amyloid Î²-protein toxicity and clearance	DR Thal	EXPERIMENTAL NEUROLOGY		The deposition of the amyloid beta-protein (A beta) in the brain is a pathological hallmark of Alzheimer's disease (AD). Here, A beta deposits occur as A beta plagues in the brain parenchyma and in the walls of cerebral and leptomenigeal blood vessels. Astrocytes are considered to be involved in the clearance of A beta from the brain parenchyma into the perivascular space, across the blood-brain …		Univ Ulm, Ctr Biomed Res, Neuropathol Lab, Inst Pathol, D-89081 Ulm, Germany	2012	10.1016/j.expneurol.2012.04.021	Editorial Material	BLOOD-BRAIN-BARRIER;ONSET ALZHEIMER-DISEASE;SMALL VESSEL DISEASE;APOLIPOPROTEIN-E;PRECURSOR PROTEIN;LIPOPROTEIN RECEPTOR;TRANSGENIC MICE;PERIVASCULAR DRAINAGE;NATIONAL INSTITUTE;DIFFUSE PLAQUES	View Full Record in Web of Science		2025-04-10 06:51:54	0ba056f4-25be-497b-9799-1784253858ff	Web of Science _ DR	f07fb032-2252-4776-8c0e-741fd078224d;c8b86574-9654-4740-8287-310786cdfb2e	Nela Fialova;Krystal Laing	2025-04-11 09:44:49;2025-04-14 20:58:31	Excluded;Excluded	Excluded
irrelevant	Biomimetic Nanocarrier		29683777-9f04-46d5-a3ab-bc2802809e0f	Membrane Budding Inspired Biomimetic Nanocarrier Delivers Brain-derived Neurotrophic Factor to Improve AD Cognition	AT Wang ;JL Huang ;MX Ji ;YK Huang ;L Chen ;YD Peng ;CY Wang ;KX Shi ;CY Zhang ;RH Yu ;G Jiang ;XD Sun ;HZ Chen ;QX Song ;XL Gao	ADVANCED FUNCTIONAL MATERIALS		Neurotropic factors, crucial for neural cell maturation and proliferation, hold great therapeutic potential for treating neurodegenerative diseases but face challenges in brain delivery. This study introduces a novel membrane budding-inspired lipoprotein biomimetic nanocarrier for efficient packaging and precise brain delivery of brain-derived neurotrophic factor (BDNF). The nanocarrier is create…		[Wang, Antian; Huang, Yukun; Shi, Kexin; Zhang, Chenyun; Yu, Renhe; Jiang, Gan; Chen, Hongzhuan; Song, Qingxiang; Gao, Xiaoling] Shanghai Jiao Tong Univ, Collaborat Innovat Ctr Clin & Translat Sci, Shanghai Key Lab Emot & Affect Disorders, Dept Pharmacol & Chem Biol,Chinese Minist Educ & S, Shanghai, Peoples R China; [Huang, Jialin; Peng, Yidong] Shanghai Jiao Tong Univ, Renji Hosp, Shanghai Inst…	2025	10.1002/adfm.202416572	Article	ALZHEIMERS-DISEASE;NEURONAL REGENERATION;ENDOTHELIAL-CELLS;STEM-CELLS;IN-VITRO;BDNF;MODEL;SEPARATION;CURVATURE;JUNCTIONS	View Full Record in Web of Science		2025-04-10 06:51:54	0ba056f4-25be-497b-9799-1784253858ff	Web of Science _ DR	f07fb032-2252-4776-8c0e-741fd078224d;c8b86574-9654-4740-8287-310786cdfb2e	Nela Fialova;Krystal Laing	2025-04-10 06:51:54;2025-04-10 07:07:14	Excluded;Excluded	Excluded
irrelevant	review		6bbc5ebd-d5f3-4b23-9155-503eb184ada1	Peripheral versus central nervous system APOE in Alzheimer's disease: Interplay across the blood-brain barrier	D Chernick ;S Ortiz-Valle ;A Jeong ;WH Qu ;L Li	NEUROSCIENCE LETTERS		The apolipoprotein E (APOE) (epsilon)4 allele has been demonstrated as the preeminent genetic risk factor for late onset Alzheimer's disease (AD), which comprises greater than 90% of all AD cases. The discovery of the connection between different APOE genotypes and AD risk in the early 1990s spurred three decades of intense and comprehensive research into the function of APOE in the normal and di…		[Chernick, Dustin; Ortiz-Valle, Stephanie; Li, Ling] Dept Pharmacol, Minneapolis, MN USA; [Jeong, Angela; Li, Ling] Dept Expt & Clin Pharmacol, Minneapolis, MN USA; [Qu, Wenhui; Li, Ling] Univ Minnesota, Grad Program Neurosci, Minneapolis, MN USA	2019	10.1016/j.neulet.2019.134306	Review	E-DEFICIENT MICE;CEREBRAL AMYLOID ANGIOPATHY;APOLIPOPROTEIN-E GENOTYPE;A-BETA;MOUSE MODEL;MIMETIC PEPTIDE;SEVERE HYPERCHOLESTEROLEMIA;CHOLESTEROL-METABOLISM;SYNAPTIC PLASTICITY;CEREBROSPINAL-FLUID	View Full Record in Web of Science		2025-04-10 06:51:54	0ba056f4-25be-497b-9799-1784253858ff	Web of Science _ DR	f07fb032-2252-4776-8c0e-741fd078224d;c8b86574-9654-4740-8287-310786cdfb2e	Nela Fialova;Krystal Laing	2025-04-10 06:51:54;2025-04-11 19:25:23	Excluded;Excluded	Excluded
irrelevant	nanoparticles reduce amyloid		29efd522-5eb6-45b1-8268-1cb7176069b0	ApoE-2 Brain-Targeted Gene Therapy Through Transferrin and Penetratin Tagged Liposomal Nanoparticles	BD Rodrigues ;T Kanekiyo ;J Singh	PHARMACEUTICAL RESEARCH		Purpose Apolipoprotein E2 (ApoE2) gene therapy is a potential disease-modifying therapy for Alzheimer's disease (AD). We investigated the potential of plasmid encoding ApoE2 loaded brain-targeted functionalized-liposomes for treatment of AD. This was achieved via systemic administration of liposomes entrapping therapeutic gene targeting the brain of mice. Methods Targeting and transfection effici…		[Rodrigues, Bruna dos Santos; Singh, Jagdish] North Dakota State Univ, Coll Hlth Profess, Sch Pharm, Dept Pharmaceut Sci, Fargo, ND 58105 USA; [Kanekiyo, Takahisa] Mayo Clin, Dept Neurosci, Jacksonville, FL 32224 USA	2019	10.1007/s11095-019-2691-7	Article	ALZHEIMERS-DISEASE;APOLIPOPROTEIN-E;DRUG-DELIVERY;MOUSE MODEL;TRANSFECTION;CHITOSAN;RECEPTOR;TRANSCRIPTION;ANTENNAPEDIA;MECHANISMS	View Full Record in Web of Science		2025-04-10 06:51:54	0ba056f4-25be-497b-9799-1784253858ff	Web of Science _ DR	c8b86574-9654-4740-8287-310786cdfb2e;f07fb032-2252-4776-8c0e-741fd078224d	Krystal Laing;Nela Fialova	2025-04-10 06:51:54;2025-04-24 12:40:19	Excluded;Excluded	Excluded
irrelevant	glioma		916d1e89-6535-4b46-a9eb-d11b8d558992	Immunotherapy of Malignant Glioma by Noninvasive Administration of TLR9 Agonist CpG Nano-Immunoadjuvant	JJ Wei ;D Wu ;SS Zhao ;Y Shao ;YF Xia ;DW Ni ;XY Qiu ;JP Zhang ;J Chen ;FH Meng ;ZY Zhong	ADVANCED SCIENCE		Immunotherapy with toll like receptor 9 (TLR9) agonist CpG ODN offers an emergent strategy to treat life-threatening malignant glioma. CpG is typically applied invasively by intracranial and intrathecal administration which induces not only poor compliance and lessened potency but also possibly strong adverse effects and immunotoxicity. Here, it is reported that immunotherapy of murine LCPN gliom…		[Wei, Jingjing; Zhao, Songsong; Xia, Yifeng; Ni, Dawei; Qiu, Xinyun; Meng, Fenghua; Zhong, Zhiyuan] Soochow Univ, Biomed Polymers Lab, Coll Chem Chem Engn & Mat Sci, Coll Pharmaceut Sci, Suzhou 215123, Peoples R China; [Wei, Jingjing; Zhao, Songsong; Xia, Yifeng; Ni, Dawei; Qiu, Xinyun; Meng, Fenghua; Zhong, Zhiyuan] Soochow Univ, State Key Lab Radiat Med & Protect, Suzhou 215123, Peoples R China…	2022	10.1002/advs.202103689	Article	BLOOD-BRAIN-BARRIER;DELIVERY;THERAPY;CELLS	View Full Record in Web of Science		2025-04-10 06:51:54	0ba056f4-25be-497b-9799-1784253858ff	Web of Science _ DR	f07fb032-2252-4776-8c0e-741fd078224d;c8b86574-9654-4740-8287-310786cdfb2e	Nela Fialova;Krystal Laing	2025-04-10 06:51:54;2025-04-10 07:11:22	Excluded;Excluded	Excluded
irrelevant	nanoparticles reduce amyloid		5d663b51-ce5f-457e-8286-39ad8a690010	Brain-Targeted Polysorbate 80-Emulsified Donepezil Drug-Loaded Nanoparticles for Neuroprotection	XJ Tao ;SY Mao ;QF Zhang ;HY Yu ;Y Li ;XL He ;SY Yang ;ZR Zhang ;ZQ Yi ;YJ Song ;X Feng	NANOSCALE RESEARCH LETTERS		Most Alzheimer's disease drugs do not work efficiently because of the blood-brain barrier. Therefore, we designed a new nanopreparation (PS-DZP-CHP): cholesterol-modified pullulan (CHP) nanoparticle with polysorbate 80(PS) surface coverage, as donepezil (DZP) carrier to realize brain tissue delivery. By size analysis and isothermal titration calorimetry, we chose the optimal dosing ratio of the d…		[Tao, Xiaojun; Mao, Siyu; Yu, Hongyuan; Li, Yu; Yang, Shanyi; Zhang, Zhirong; Yi, Ziqi; Song, Yujiao; Feng, Xing] Hunan Normal Univ, Sch Med, Key Lab Study & Discovery Small Targeted Mol Huna, Changsha 410013, Peoples R China; [Tao, Xiaojun; Mao, Siyu; Yu, Hongyuan; Li, Yu; Yang, Shanyi; Zhang, Zhirong; Yi, Ziqi; Song, Yujiao; Feng, Xing] Hunan Normal Univ, Sch Med, Dept Pharm, Changsha 410013, P…	2021	10.1186/s11671-021-03584-1	Article	PULSED-LASER ABLATION;MEDIATED TRANSPORT;ALZHEIMERS-DISEASE;PROTEIN ADSORPTION;SURFACE-PROPERTIES;BLACK TIO2;DELIVERY;HETEROJUNCTION;MICROSPHERES;BARRIER	View Full Record in Web of Science		2025-04-10 06:51:54	0ba056f4-25be-497b-9799-1784253858ff	Web of Science _ DR	f07fb032-2252-4776-8c0e-741fd078224d;c8b86574-9654-4740-8287-310786cdfb2e	Nela Fialova;Krystal Laing	2025-04-10 06:51:54;2025-04-14 20:32:08	Excluded;Excluded	Excluded
irrelevant	review		6da97567-2228-4765-b385-30cc1382995f	Dysregulation of cholesterol balance in the brain: contribution to neurodegenerative diseases	JE Vance	DISEASE MODELS & MECHANISMS		Dysregulation of cholesterol homeostasis in the brain is increasingly being linked to chronic neurodegenerative disorders, including Alzheimer's disease (AD), Huntington's disease (HD), Parkinson's disease (PD), Niemann-Pick type C (NPC) disease and Smith-Lemli Opitz syndrome (SLOS). However, the molecular mechanisms underlying the correlation between altered cholesterol metabolism and the neurol…		[Vance, Jean E.] Univ Alberta, Grp Mol & Cell Biol Lipids, Edmonton, AB T6G 2S2, Canada; [Vance, Jean E.] Univ Alberta, Dept Med, Edmonton, AB T6G 2S2, Canada	2012	10.1242/dmm.010124	Review	CENTRAL-NERVOUS-SYSTEM;DENSITY-LIPOPROTEIN RECEPTOR;AMYLOID PRECURSOR PROTEIN;PICK C1-DEFICIENT NEURONS;ONSET ALZHEIMER-DISEASE;HUMAN APOLIPOPROTEIN-E;ALPHA-SYNUCLEIN;PARKINSONS-DISEASE;A-BETA;TRANSGENIC MICE	View Full Record in Web of Science		2025-04-10 06:51:54	0ba056f4-25be-497b-9799-1784253858ff	Web of Science _ DR	f07fb032-2252-4776-8c0e-741fd078224d;c8b86574-9654-4740-8287-310786cdfb2e	Nela Fialova;Krystal Laing	2025-04-11 13:33:52;2025-04-14 21:46:53	Excluded;Excluded	Excluded
irrelevant	glioblastoma		a3b4e55e-7d4d-4375-9190-b361d9ffb976	Brain-Targeted Aggregation-Induced-Emission Nanoparticles with Near-Infrared Imaging at 1550 nm Boosts Orthotopic Glioblastoma Theranostics	JF Wang ;YS Liu ;M Morsch ;YQ Lu ;P Shangguan ;LL Han ;ZJ Wang ;XY Chen ;CH Song ;SJ Liu ;BY Shi ;BZ Tang	ADVANCED MATERIALS		A remaining challenge in the treatment of glioblastoma multiforme (GBM) is surmounting the blood-brain barrier (BBB). Such a challenge prevents the development of efficient theranostic approaches that combine reliable diagnosis with targeted therapy. In this study, brain-targeted near-infrared IIb (NIR-IIb) aggregation-induced-emission (AIE) nanoparticles are developed via rational design, which …		[Wang, Jiefei; Liu, Yisheng; Lu, Yiqing; Shangguan, Ping; Han, Lulu; Wang, Zhongjie; Chen, Xiaoyu; Song, Chenhui; Shi, Bingyang] Henan Univ, Henan Macquarie Univ Joint Ctr Biomed Innovat, Sch Life Sci, Kaifeng 475004, Peoples R China; [Wang, Jiefei; Liu, Yisheng; Lu, Yiqing; Shangguan, Ping; Han, Lulu; Wang, Zhongjie; Chen, Xiaoyu; Song, Chenhui; Shi, Bingyang] Henan Univ, Sch Life Sci, Henan Key…	2022	10.1002/adma.202106082	Article	PROBES	View Full Record in Web of Science		2025-04-10 06:51:54	0ba056f4-25be-497b-9799-1784253858ff	Web of Science _ DR	c8b86574-9654-4740-8287-310786cdfb2e;f07fb032-2252-4776-8c0e-741fd078224d	Krystal Laing;Nela Fialova	2025-04-10 21:00:22;2025-04-21 14:58:34	Excluded;Excluded	Excluded
irrelevant	amyloid plaque formation		a0d70dca-8bb0-4ed1-b743-df1a2a8efb60	Microglia prevent beta-amyloid plaque formation in the early stage of an Alzheimer's disease mouse model with suppression of glymphatic clearance	WX Feng ;YL Zhang ;Z Wang ;HR Xu ;T Wu ;C Marshall ;JY Gao ;M Xiao	ALZHEIMERS RESEARCH & THERAPY		Background: Soluble beta-amyloid (A beta) can be cleared from the brain through various mechanisms including enzymatic degradation, glial cell phagocytosis, transport across the blood-brain barrier, and glymphatic clearance. However, the relative contribution of each clearance system and their compensatory effects in delaying the pathological process of Alzheimer's disease (AD) are currently unkn…		[Feng, Weixi; Zhang, Yanli; Wang, Ze; Xu, Hanrong; Gao, Junying; Xiao, Ming] Nanjing Med Univ, Ctr Global Hlth, Jiangsu Prov Key Lab Neurodegenerat, Nanjing, Peoples R China; [Feng, Weixi; Zhang, Yanli; Wang, Ze; Xu, Hanrong; Gao, Junying; Xiao, Ming] Nanjing Med Univ, Affiliated Nanjing Brain Hosp, Brain Inst, Nanjing, Peoples R China; [Wu, Ting] Nanjing Med Univ, Affiliated Hosp 1, Dept Neurol,…	2020	10.1186/s13195-020-00688-1	Article	A-BETA;APOLIPOPROTEIN-E;BRAIN;AQUAPORIN-4;ACCUMULATION;CELLS;APOE;TRANSPORT;PEPTIDE;PROTEIN	View Full Record in Web of Science		2025-04-10 06:51:54	0ba056f4-25be-497b-9799-1784253858ff	Web of Science _ DR	f07fb032-2252-4776-8c0e-741fd078224d;c8b86574-9654-4740-8287-310786cdfb2e	Nela Fialova;Krystal Laing	2025-04-10 06:51:54;2025-04-10 19:07:31	Excluded;Excluded	Excluded
irrelevant	nanoparticles reduce amyloid		38f1b536-82dc-424d-8253-f99d37e44e43	Lipoprotein-Based Nanoparticles Rescue the Memory Loss of Mice with Alzheimer's Disease by Accelerating the Clearance of Amyloid-Beta	QX Song ;M Huang ;L Yao ;XL Wang ;X Gu ;J Chen ;J Chen ;JL Huang ;QY Hu ;T Kang ;ZX Rong ;H Qi ;G Zheng ;HZ Chen ;XL Gao	ACS NANO		Amyloid-beta (A beta) accumulation in the brain is believed to play a central role in Alzheimer's disease (AD) pathogenesis, and the common late-onset form of AD is characterized by an overall impairment in A beta clearance. Therefore, development of nanomedicine that can facilitate A beta clearance represents a promising strategy for AD intervention. However, previous work of this kind was conce…		[Song, Qingxiang; Huang, Meng; Yao, Lei; Wang, Xiaolin; Gu, Xiao; Huang, Jialin; Rong, Zhengxing; Qi, Hong; Chen, Hongzhuan; Gao, Xiaoling] Shanghai Jiao Tong Univ, Sch Med, Inst Med Sci, Dept Pharmacol, Shanghai 200025, Peoples R China; [Chen, Juan; Zheng, Gang] Univ Toronto, Dept Med Biophys, Toronto, ON M5G 1L7, Canada; [Chen, Juan; Zheng, Gang] Univ Toronto, Ontario Canc Inst, Toronto, ON M5G…	2014	10.1021/nn4058215	Article	HIGH-DENSITY-LIPOPROTEIN;BLOOD-BRAIN-BARRIER;RECEPTOR-BINDING DOMAIN;APOLIPOPROTEIN-E;A-BETA;DRUG-DELIVERY;TRANSPORT;PEPTIDE;PROTEIN;DEGRADATION	View Full Record in Web of Science		2025-04-10 06:51:54	0ba056f4-25be-497b-9799-1784253858ff	Web of Science _ DR	f07fb032-2252-4776-8c0e-741fd078224d;c8b86574-9654-4740-8287-310786cdfb2e	Nela Fialova;Krystal Laing	2025-04-10 06:51:54;2025-04-14 20:18:10	Excluded;Excluded	Excluded
irrelevant	increased amyloid susceptibility		75ce2ad0-a7bd-4d92-90c1-3ffe7b73fa75	Clearance of Alzheimer's amyloid-Î²1-40 peptide from brain by LDL receptor-related protein-1 at the blood-brain barrier	M Shibata ;S Yamada ;SR Kumar ;M Calero ;J Bading ;B Frangione ;DM Holtzman ;CA Miller ;DK Strickland ;J Ghiso ;BV Zlokovic	JOURNAL OF CLINICAL INVESTIGATION		Elimination of amyloid-beta peptide (A beta) from the brain is poorly understood. After intracerebral microinjections in young mice,I-125-A beta (1.40) was rapidly removed from the brain (t(1/2) less than or equal to 25 minutes), mainly by vascular transport across the blood-brain barrier (BBB). The efflux transport system for A beta (1.40) at the BBB was half saturated at 15.3 nM, and the maxima…		Univ Rochester, Sch Med, Ctr Aging & Dev Biol, Aab Inst Biomed Sci,Div Neurovasc Biol, Rochester, NY 14642 USA; Univ So Calif, Keck Sch Med, Dept Neurol Surg, Los Angeles, CA USA; NYU, Med Ctr, Dept Pathol, New York, NY 10016 USA; Univ So Calif, Keck Sch Med, Dept Radiol, Los Angeles, CA USA; Univ So Calif, Keck Sch Med, Dept Pathol, Los Angeles, CA USA; Washington Univ, Sch Med, Dept Neurol, St …	2000	10.1172/JCI10498	Article	AMYLOID-BETA-PEPTIDE;CEREBROSPINAL-FLUID;PRECURSOR PROTEIN;ALPHA-2-MACROGLOBULIN RECEPTOR;APOLIPOPROTEIN-J;TRANSGENIC MICE;CELL MONOLAYER;DOWNS-SYNDROME;HUMAN PLASMA;DISEASE	View Full Record in Web of Science		2025-04-10 06:51:54	0ba056f4-25be-497b-9799-1784253858ff	Web of Science _ DR	c8b86574-9654-4740-8287-310786cdfb2e;f07fb032-2252-4776-8c0e-741fd078224d	Krystal Laing;Nela Fialova	2025-04-10 06:51:54;2025-04-10 06:51:54	Excluded;Excluded	Excluded
irrelevant	review		b9d1abc6-0346-4dfc-8a9e-a1629ac80f0e	Apolipoprotein E: From lipid transport to neurobiology	PS Hauser ;V Narayanaswami ;RO Ryan	PROGRESS IN LIPID RESEARCH		Apolipoprotein (apo) E has a storied history as a lipid transport protein. The integral association between cholesterol homeostasis and lipoprotein clearance from circulation are intimately related to apoE's function as a ligand for cell-surface receptors of the low-density lipoprotein receptor family. The receptor binding properties of apoE are strongly influenced by isoform specific amino acid …		[Hauser, Paul S.; Narayanaswami, Vasanthy; Ryan, Robert O.] Childrens Hosp Oakland, Res Inst, Ctr Prevent Obes Cardiovasc Dis & Diabet, Oakland, CA 94609 USA; [Hauser, Paul S.; Ryan, Robert O.] Univ Calif Berkeley, Dept Nutr Sci & Toxicol, Berkeley, CA 94720 USA; [Narayanaswami, Vasanthy] Calif State Univ Long Beach, Dept Chem & Biochem, Long Beach, CA 90840 USA	2011	10.1016/j.plipres.2010.09.001	Review	DENSITY-LIPOPROTEIN RECEPTOR;AMYLOID-BETA-PEPTIDE;CENTRAL-NERVOUS-SYSTEM;E-DEFICIENT MICE;SPORADIC ALZHEIMERS-DISEASE;N-TERMINAL DOMAIN;BLOOD-BRAIN-BARRIER;E KNOCKOUT MICE;DIET-INDUCED HYPERCHOLESTEROLEMIA;CYSTEINE-ARGININE INTERCHANGE	View Full Record in Web of Science		2025-04-10 06:51:54	0ba056f4-25be-497b-9799-1784253858ff	Web of Science _ DR	c8b86574-9654-4740-8287-310786cdfb2e;f07fb032-2252-4776-8c0e-741fd078224d	Krystal Laing;Nela Fialova	2025-04-14 20:33:46;2025-04-15 11:57:38	Excluded;Excluded	Excluded
irrelevant	murine carotid		36024750-f72d-4ef4-9a53-9fecc397bf34	In-vivo and in-situ detection of atherosclerotic plaques using full-range complex-conjugate-free spectral domain optical coherence tomography in the murine carotid	Y Huang ;R Wicks ;K Zhang ;MT Zhao ;BM Tyler ;L Hwang ;G Pradilla ;JU Kang	PHOTONIC THERAPEUTICS AND DIAGNOSTICS IX		Carotid endarterectomy is a common vascular surgical procedure which may help prevent patients' risk of having a stroke. A high resolution real-time imaging technique that can detect the position and size of vascular plaques would provide great value to reduce the risk level and increase the surgical outcome. Optical coherence tomography (OCT), as a high resolution high speed noninvasive imaging …		[Huang, Yong; Zhao, Mingtao; Kang, Jin U.] Johns Hopkins Univ, Dept Elect & Comp Engn, 3400 North Charles St, Baltimore, MD 21218 USA; [Wicks, Robert] Wake Forest Univ, Bowman Gray Sch Med, Dept Neurosurg, Winston Salem, NC 27157 USA; [Zhang, Kang] GE Global Res, Niskayuna, NY 12309 USA; [Tyler, Betty M.; Hwang, Lee; Pradilla, Gustavo] Johns Hopkins Univ, Sch Med, Dept Neurosurg, Baltimore, MD 21…	2013	10.1117/12.2001928	Proceedings Paper	ENDARTERECTOMY;STENOSIS;STROKE	View Full Record in Web of Science		2025-04-10 06:51:54	0ba056f4-25be-497b-9799-1784253858ff	Web of Science _ DR	c8b86574-9654-4740-8287-310786cdfb2e;f07fb032-2252-4776-8c0e-741fd078224d	Krystal Laing;Nela Fialova	2025-04-10 07:09:06;2025-04-21 12:13:07	Excluded;Excluded	Excluded
irrelevant	nanoparticles reduce amyloid		811d1fe2-88ff-4641-a31d-9a4bc850de04	Synthesis and Characterization of Transferrin and Cell-Penetrating Peptide-Functionalized Liposomal Nanoparticles to Deliver Plasmid ApoE2 In Vitro and In Vivo in Mice	CE Muolokwu ;A Gothwal ;T Kanekiyo ;J Singh	MOLECULAR PHARMACEUTICS		Alzheimer's disease (AD) is a prevalent neurodegenerative condition characterized by the aggregation of amyloid-beta plaques and neurofibrillary tangles in the brain, leading to synaptic dysfunction and neuronal degeneration. Recently, new treatment approaches involving drugs such as donanemab and lecanemab have been introduced for AD. However, these drug regimens have been associated with advers…		[Muolokwu, Chinenye Edith; Gothwal, Avinash; Singh, Jagdish] North Dakota State Univ, Coll Hlth & Human Sci, Sch Pharm, Dept Pharmaceut Sci, Fargo, ND 58108 USA; [Kanekiyo, Takahisa] Mayo Clin, Dept Neurosci, Jacksonville, FL 32224 USA	2024	10.1021/acs.molpharmaceut.4c00870	Article	TRANSFECTION EFFICIENCY;ALZHEIMERS-DISEASE;APOLIPOPROTEIN-E;GENE DELIVERY;BRAIN;CLEARANCE;RELEASE;SYSTEMS;TARGET	View Full Record in Web of Science		2025-04-10 06:51:54	0ba056f4-25be-497b-9799-1784253858ff	Web of Science _ DR	c8b86574-9654-4740-8287-310786cdfb2e;f07fb032-2252-4776-8c0e-741fd078224d	Krystal Laing;Nela Fialova	2025-04-10 06:51:54;2025-04-11 15:46:41	Excluded;Excluded	Excluded
irrelevant	nanoparticles reduce amyloid		79b53328-fa99-466e-8c83-36d287e35008	Targeted Propolis-Loaded Poly (Butyl) Cyanoacrylate Nanoparticles: An Alternative Drug Delivery Tool for the Treatment of Cryptococcal Meningitis	P Thammasit ;CS Tharinjaroen ;Y Tragoolpua ;V Rickerts ;R Georgieva ;H BÃ¤umler ;K Tragoolpua	FRONTIERS IN PHARMACOLOGY		In this study, we describe a nano-carrier system for propolis that is able to cross an in vitro model of the blood-brain barrier (BBB) and effectively reduce the virulence of Cryptococcus neoformans in animal models. Antimicrobial properties of propolis have been widely studied. However, propolis applications are limited by its low water solubility and poor bioavailability. Therefore, we recently…		[Thammasit, Patcharin; Tharinjaroen, Chayada Sitthidet; Tragoolpua, Khajornsak] Chiang Mai Univ, Fac Associated Med Sci, Dept Med Technol, Div Clin Microbiol, Chiang Mai, Thailand; [Thammasit, Patcharin; Georgieva, Radostina; Baeumler, Hans] Charit Univ Med Berlin, Inst Transfus Med, Berlin, Germany; [Thammasit, Patcharin] Chiang Mai Univ, Fac Med, Dept Microbiol, Chiang Mai, Thailand; [Tharinjar…	2021	10.3389/fphar.2021.723727	Article	BLOOD-BRAIN-BARRIER;WAX MOTH LARVAE;IN-VITRO;GALLERIA-MELLONELLA;AMPHOTERICIN-B;EFFICACY;MODEL;POLYBUTYLCYANOACRYLATE;CYTOTOXICITY;DOXORUBICIN	View Full Record in Web of Science		2025-04-10 06:51:54	0ba056f4-25be-497b-9799-1784253858ff	Web of Science _ DR	f07fb032-2252-4776-8c0e-741fd078224d;c8b86574-9654-4740-8287-310786cdfb2e	Nela Fialova;Krystal Laing	2025-04-10 06:51:54;2025-04-13 01:26:09	Excluded;Excluded	Excluded
irrelevant	CAA review		36aa566c-713e-40a6-9890-554b6e2157fd	Cerebral amyloid angiopathy: pathogenetic mechanisms and link to dense amyloid plaques	S Kumar-Singh	GENES BRAIN AND BEHAVIOR		Cerebral amyloid angiopathy (CAA) of the amyloid-beta (A beta) type is the most common form of sporadic CAA and is now also accepted as an early and integral part of Alzheimer's disease (AD) pathogenesis. Cerebral amyloid angiopathy is a risk factor for haemorrhagic stroke and is believed to independently contribute to dementia. Rare forms of hereditary cerebral amyloidosis caused by mutations wi…		[Kumar-Singh, S.] Univ Antwerp, VIB Dept Mol Genet, Neurodegenerat Brain Dis Grp, BE-2610 Antwerp, Belgium; [Kumar-Singh, S.] Univ Antwerp, Inst Born Bunge, Neurogenet Lab, BE-2610 Antwerp, Belgium	2008	10.1111/j.1601-183X.2007.00380.x	Article; Proceedings Paper	PRECURSOR PROTEIN GENE;FAMILIAL ALZHEIMERS-DISEASE;APOLIPOPROTEIN-E EPSILON-4;APP TRANSGENIC MICE;BLOOD-BRAIN-BARRIER;BETA-PROTEIN;A-BETA;SENILE PLAQUES;MOUSE MODEL;DUTCH-TYPE	View Full Record in Web of Science		2025-04-10 06:51:54	0ba056f4-25be-497b-9799-1784253858ff	Web of Science _ DR	c8b86574-9654-4740-8287-310786cdfb2e;f07fb032-2252-4776-8c0e-741fd078224d	Krystal Laing;Nela Fialova	2025-04-10 06:51:54;2025-04-15 08:49:54	Excluded;Excluded	Excluded
irrelevant	review		63af6a3e-aec9-4efc-ada2-aa4d9faac25e	Brain lipoprotein metabolism and its relation to neurodegenerative disease	M Danik ;D Champagne ;C Petit-Turcotte ;U Beffert ;J Poirier	CRITICAL REVIEWS IN NEUROBIOLOGY		Lipoproteins are macromolecular complexes composed of lipids and proteins. The role of these complexes is to provide cells of the organism with lipids to be used as a source of energy, building blocks for biomembrane synthesis, and lipophilic molecules (e.g., steroid hormones and vitamin E) for other physiological purposes, such as cell signaling and antioxidative mechanisms. Lipoproteins also pr…		Douglas Hosp, Res Ctr, Verdun, PQ H4H 1R3, Canada; McGill Ctr Studies Aging, Verdun, PQ H4H 1R3, Canada	1999	10.1615/CritRevNeurobiol.v13.i4.20	Review	LOW-DENSITY-LIPOPROTEIN;PHOSPHOLIPID TRANSFER PROTEIN;RECEPTOR-RELATED PROTEIN;APOLIPOPROTEIN-A-I;CENTRAL-NERVOUS-SYSTEM;ESTER TRANSFER PROTEIN;E-DEFICIENT MICE;NIEMANN-PICK-DISEASE;RAT SCIATIC-NERVE;HUMAN CEREBROSPINAL-FLUID	View Full Record in Web of Science		2025-04-10 06:51:54	0ba056f4-25be-497b-9799-1784253858ff	Web of Science _ DR	c8b86574-9654-4740-8287-310786cdfb2e;f07fb032-2252-4776-8c0e-741fd078224d	Krystal Laing;Nela Fialova	2025-04-11 18:15:30;2025-04-15 15:27:12	Excluded;Excluded	Excluded
irrelevant	review		06aaddcf-d8e5-431b-b21e-5f697115986a	Evaluation of dietary and lifestyle changes as modifiers of S100Î² levels in Alzheimer's disease	NM D'Cunha ;AJ McKune ;DB Panagiotakos ;EN Georgousopoulou ;J Thomas ;DD Mellor ;N Naumovski	NUTRITIONAL NEUROSCIENCE		There is a significant body of research undertaken in order to elucidate the mechanisms underlying the pathology of Alzheimer's disease (AD), as well as to discover early detection biomarkers and potential therapeutic strategies. One such proposed biomarker is the calcium binding protein S100 beta, which, depending on its local concentration, is known to exhibit both neurotrophic and neuroinflamm…		[D'Cunha, Nathan M.; Thomas, Jackson; Mellor, Duane D.; Naumovski, Nenad] Univ Canberra, UCHRI, Locked Bag 1, Canberra, ACT 2601, Australia; [D'Cunha, Nathan M.; McKune, Andrew J.; Georgousopoulou, Ekavi N.; Thomas, Jackson; Mellor, Duane D.; Naumovski, Nenad] Univ Canberra, Collaborat Res Bioact & Biomarkers Grp CRIBB, Canberra, ACT 2601, Australia; [McKune, Andrew J.] Univ Canberra, Res Inst Sp…	2019	10.1080/1028415X.2017.1349032	Article	BLOOD-BRAIN-BARRIER;MILD COGNITIVE IMPAIRMENT;SERUM S100B PROTEIN;AMYLOID PRECURSOR PROTEIN;CEREBROSPINAL-FLUID S100B;NEURON-SPECIFIC ENOLASE;BODY-MASS INDEX;APOLIPOPROTEIN-E;INSULIN-RESISTANCE;TRANSGENIC MICE	View Full Record in Web of Science		2025-04-10 06:51:54	0ba056f4-25be-497b-9799-1784253858ff	Web of Science _ DR	c8b86574-9654-4740-8287-310786cdfb2e;f07fb032-2252-4776-8c0e-741fd078224d	Krystal Laing;Nela Fialova	2025-04-10 06:51:54;2025-04-17 09:04:38	Excluded;Excluded	Excluded
irrelevant	amyloid chapter		e6757dee-1278-4a71-9b62-472d200b44f7	Novel Î²-amyloid probes	MP Kung ;ZP Zhuang ;C Hou ;D Skovronsky ;T Gur ;S Chumpradit ;VMY Lee ;JQ Trojanowski ;HF Kung	DRUG DISCOVERY AND DEVELOPMENT FOR ALZHEIMER'S DISEASE, 2000		This chapter proposes to develop novel probes, which may be useful as in vivo imaging agents, for studying beta-amyloid aggregates in living human brains. These novel probes are based on highly conjugated styrene derivatives labeled with I-125/I-123. An initial binding study showed that these agents displayed high-binding affinity and distinctively labeled beta-amyloid aggregates in the postmorte…		Univ Penn, Dept Radiol, Philadelphia, PA 19104 USA	2002		Proceedings Paper	ALZHEIMERS-DISEASE;CONTROL BRAIN;CONGO-RED;IN-VIVO;PLAQUES;TAU	View Full Record in Web of Science		2025-04-10 06:51:54	0ba056f4-25be-497b-9799-1784253858ff	Web of Science _ DR	c8b86574-9654-4740-8287-310786cdfb2e;f07fb032-2252-4776-8c0e-741fd078224d	Krystal Laing;Nela Fialova	2025-04-10 06:51:54;2025-04-25 09:37:59	Excluded;Excluded	Excluded
irrelevant	review		fe623d61-345d-4e20-8e77-a89d6b007c0e	Apolipoprotein E and cholesterol in aging and disease in the brain	EP de Chaves ;V Narayanaswami	FUTURE LIPIDOLOGY		Cholesterol can be detrimental or vital, and must be present in the right place at the right time and in the right amount. This is well known in the heart and the vascular system. However, in the CNS cholesterol is still an enigma, although several of its fundamental functions in the brain have been identified. Brain cholesterol has attracted additional attention owing to its close connection to …		[de Chaves, Elena Posse] Univ Alberta, Edmonton, AB T6G 2M7, Canada; [Narayanaswami, Vasanthy] Childrens Hosp Oakland, Res Inst, Oakland, CA 94609 USA	2008	10.2217/17460875.3.5.505	Review	CENTRAL-NERVOUS-SYSTEM;AMYLOID-BETA-PEPTIDE;DENSITY-LIPOPROTEIN RECEPTOR;C-TERMINAL DOMAIN;E-DEFICIENT MICE;SPORADIC ALZHEIMERS-DISEASE;THROMBIN-CLEAVAGE FRAGMENT;VASCULAR RISK-FACTORS;MILD HEAD-INJURY;E KNOCKOUT MICE	View Full Record in Web of Science		2025-04-10 06:51:54	0ba056f4-25be-497b-9799-1784253858ff	Web of Science _ DR	f07fb032-2252-4776-8c0e-741fd078224d;c8b86574-9654-4740-8287-310786cdfb2e	Nela Fialova;Krystal Laing	2025-04-10 06:51:54;2025-04-14 19:43:45	Excluded;Excluded	Excluded
irrelevant	review		5e4b6b4d-6c42-4b7a-b7d5-7aa769c871c9	Apolipoprotein E and Alzheimer disease	YD Huang	NEUROLOGY		Apolipoprotein (apo) E, a multifunctional protein with central roles in lipid metabolism and neurobiology, has three common isoforms (apoE2, apoE3, and apoE4) with different effects on lipid homeostasis and neurobiology. Unlike apoE3, the most common isoform, apoE4, is associated with increased risk of developing Alzheimer disease (AD) and other neurodegenerative disorders. Although the mechanism…		Univ Calif San Francisco, Gladstone Inst Neurol Dis, San Francisco, CA 94158 USA; Univ Calif San Francisco, Gladstone Inst Cardiovasc Dis, San Francisco, CA 94158 USA; Univ Calif San Francisco, Dept Pathol, San Francisco, CA 94158 USA; Univ Calif San Francisco, Dept Neurol, San Francisco, CA 94158 USA	2006	10.1212/01.wnl.0000192102.41141.9e	Review	CENTRAL-NERVOUS-SYSTEM;INCLUSION-BODY MYOSITIS;DENSITY-LIPOPROTEIN RECEPTOR;INCREASED TAU PHOSPHORYLATION;ISOFORM-SPECIFIC BINDING;AMYLOID BETA-PROTEIN;APOE TRANSGENIC MICE;AMINO-ACID-SEQUENCE;BLOOD-BRAIN-BARRIER;NEURONAL CELL-LINE	View Full Record in Web of Science		2025-04-10 06:51:54	0ba056f4-25be-497b-9799-1784253858ff	Web of Science _ DR	f07fb032-2252-4776-8c0e-741fd078224d;c8b86574-9654-4740-8287-310786cdfb2e	Nela Fialova;Krystal Laing	2025-04-10 06:51:54;2025-04-14 20:14:35	Excluded;Excluded	Excluded
irrelevant	review		a423a4b0-eacc-4fe6-8905-4b4adcaaf161	Amyloid and lipids in the pathology of Alzheimer disease	AE Roher ;YM Kuo ;KM Kokjohn ;MR Emmerling ;S Gracon	AMYLOID-JOURNAL OF PROTEIN FOLDING DISORDERS				Sun Hlth Res Inst, Haldeman Lab Alzheimer Dis Res, Sun City, AZ 85351 USA; Parke Davis Pharmaceut Res, Ann Arbor, MI 48105 USA	1999	10.3109/13506129909007315	Review	LOW-DENSITY-LIPOPROTEIN;APOLIPOPROTEIN-E GENOTYPE;PAIRED HELICAL FILAMENTS;PROTEIN A-BETA;BLOOD-BRAIN-BARRIER;E TYPE-4 ALLELE;PRECURSOR PROTEIN;TRANSGENIC MICE;GENETIC ASSOCIATION;E POLYMORPHISM	View Full Record in Web of Science		2025-04-10 06:51:54	0ba056f4-25be-497b-9799-1784253858ff	Web of Science _ DR	f07fb032-2252-4776-8c0e-741fd078224d;c8b86574-9654-4740-8287-310786cdfb2e	Nela Fialova;Krystal Laing	2025-04-10 06:51:54;2025-04-13 00:17:26	Excluded;Excluded	Excluded
irrelevant	review		93ae17fb-29f1-45d3-95f9-160c13338f65	Lipid Metabolism and Glial Lipoproteins in the Central Nervous System	H Hayashi	BIOLOGICAL & PHARMACEUTICAL BULLETIN		Lipoproteins in the central nervous system (CNS) are not incorporated from the blood but are formed mainly by glial cells within the CNS. In addition, cholesterol in the CNS is synthesized endogenously because the blood-brain barrier segregates the CNS from the peripheral circulation. Apolipoprotein (apo) E is a major apo in the CNS. In normal condition, apo E is secreted from glia, mainly from a…		Kumamoto Univ, Prior Org Innovat & Excellence, Kumamoto 8608556, Japan	2011	10.1248/bpb.34.453	Review	AMYLOID-BETA-PEPTIDE;RECEPTOR-RELATED PROTEIN;SPORADIC ALZHEIMERS-DISEASE;ESTER TRANSFER PROTEIN;BLOOD-BRAIN-BARRIER;APOLIPOPROTEIN-E EXPRESSION;BINDING CASSETTE TRANSPORTERS;ENTORHINAL CORTEX LESION;APOE-DEFICIENT MICE;MOUSE MODEL	View Full Record in Web of Science		2025-04-10 06:51:54	0ba056f4-25be-497b-9799-1784253858ff	Web of Science _ DR	c8b86574-9654-4740-8287-310786cdfb2e;f07fb032-2252-4776-8c0e-741fd078224d	Krystal Laing;Nela Fialova	2025-04-10 06:51:54;2025-04-11 14:34:43	Excluded;Excluded	Excluded
irrelevant	nanoparticles reduce amyloid		7930292a-5b2a-400b-a478-b5ab80600c52	The biological effects of subacute inhalation of diesel exhaust following addition of cerium oxide nanoparticles in atherosclerosis-prone mice	FR Cassee ;A Campbell ;AJF Boere ;SG McLean ;R Duffin ;P Krystek ;I Gosens ;MR Miller	ENVIRONMENTAL RESEARCH		Background: Cerium oxide (CeO2) nanoparticles improve the burning efficiency of fuel, however, little is known about health impacts of altered emissions from the vehicles. Methods: Atherosclerosis-prone apolipoprotein E knockout (ApoE(-/-)) mice were exposed by inhalation to diluted exhaust (1.7 mg/m(3), 20, 60 or 180 min, 5 day/week, for 4 weeks), from an engine using standard diesel fuel (DE) o…		[Cassee, Flemming R.; Boere, A. John F.; Gosens, Ilse] Natl Inst Publ Hlth & Environm, NL-3720 BA Bilthoven, Netherlands; [Campbell, Arezoo] Western Univ Hlth Sci, Pomona, CA USA; [McLean, Steven G.; Miller, Mark R.] Univ Edinburgh, BHF Univ Ctr Cardiovasc Sci, Edinburgh, Midlothian, Scotland; [Duffin, Rodger] Univ Edinburgh, MRC Ctr Inflammat Res, Edinburgh, Midlothian, Scotland; [Krystek, Petra…	2012	10.1016/j.envres.2012.03.004	Article	PARTICULATE AIR-POLLUTION;BLOOD-BRAIN-BARRIER;ENGINE EXHAUST;PULMONARY INFLAMMATION;RISK-ASSESSMENT;PLAQUE RUPTURE;EXPOSURE;MATTER;FUEL;MARKERS	View Full Record in Web of Science		2025-04-10 06:51:54	0ba056f4-25be-497b-9799-1784253858ff	Web of Science _ DR	c8b86574-9654-4740-8287-310786cdfb2e;f07fb032-2252-4776-8c0e-741fd078224d	Krystal Laing;Nela Fialova	2025-04-11 19:19:30;2025-04-25 15:14:00	Excluded;Excluded	Excluded
irrelevant	ApoE-/- mice		c7eb5f5f-a8a5-4c5a-a19b-4e5adb592322	MAb therapy against the IFN-Î±/Î² receptor subunit 1 stimulates arteriogenesis in amurine hindlimb ischaemiamodel without enhancing atherosclerotic burden	PFA Teunissen ;MC Boshuizen ;MR Hollander ;PS Biesbroek ;NW van der Hoeven ;JQ Mol ;MJ Gijbels ;S van der Velden ;TCV Kraan ;AJ Horrevoets ;MP de Winther ;N van Royen	CARDIOVASCULAR RESEARCH		Aims IFN-beta (IFN beta) signalling is increased in patients with insufficient coronary collateral growth (i.e. arteriogenesis) and IFN beta hampers arteriogenesis in mice. A downside of most pro-arteriogenic agents investigated in the past has been their pro-atherosclerotic properties, rendering them unsuitable for therapeutic application. Interestingly, type I IFNs have also been identified as …		[Teunissen, Paul F. A.; Hollander, Maurits R.; Biesbroek, Paul. S.; van der Hoeven, Nina W.; Mol, Jan-Quinten; van Royen, Niels] Vrije Univ Amsterdam, Med Ctr, Dept Cardiol, NL-1081 HV Amsterdam, Netherlands; [Boshuizen, Marieke C.; Gijbels, Marion J.; van der Velden, Saskia; de Winther, Menno P.] Univ Amsterdam, Acad Med Ctr, Dept Med Biochem, NL-1105 AZ Amsterdam, Netherlands; [Gijbels, Marion …	2015	10.1093/cvr/cvv138	Article	PLASMACYTOID DENDRITIC CELLS;REGULATORY T-CELLS;INTERFERON-BETA;COLLATERAL CIRCULATION;IN-VIVO;ANGIOGENESIS;INCREASES;MICE;MACROPHAGES;MECHANISMS	View Full Record in Web of Science		2025-04-10 06:51:54	0ba056f4-25be-497b-9799-1784253858ff	Web of Science _ DR	f07fb032-2252-4776-8c0e-741fd078224d;c8b86574-9654-4740-8287-310786cdfb2e	Nela Fialova;Krystal Laing	2025-04-10 06:51:54;2025-04-13 01:19:22	Excluded;Excluded	Excluded
irrelevant	ApoE-/- mice		a898b219-0c7a-44d5-be68-6ddd01469678	Lung inflammation and genotoxicity following pulmonary exposure to nanoparticles in ApoE-/- mice	NR Jacobsen ;P Moller ;KA Jensen ;U Vogel ;O Ladefoged ;S Loft ;H Wallin	PARTICLE AND FIBRE TOXICOLOGY		Background: The toxic and inflammatory potential of 5 different types of nanoparticles were studied in a sensitive model for pulmonary effects in apolipoprotein E knockout mice (ApoE(-/-)). We studied the effects instillation or inhalation Printex 90 of carbon black ( CB) and compared CB instillation in ApoE-/- and C57 mice. Three and 24 h after pulmonary exposure, inflammation was assessed by mR…		[Jacobsen, Nicklas Raun; Jensen, Keld Alstrup; Vogel, Ulla; Wallin, Hakan] Natl Res Ctr Working Environm, DK-2100 Copenhagen O, Denmark; [Moller, Peter; Loft, Steffen] Univ Copenhagen, Dept Environm Hlth, DK-1014 Copenhagen K, Denmark; [Vogel, Ulla; Ladefoged, Ole] Tech Univ Denmark, Natl Food Inst, Dept Toxicol & Risk Assessment, DK-2860 Soborg, Denmark; [Vogel, Ulla] Univ Roskilde, Inst Sci Sys…	2009	10.1186/1743-8977-6-2	Article	DIESEL EXHAUST PARTICLES;QUANTUM-DOT NANOPARTICLES;WALLED-CARBON-NANOTUBES;OXIDATIVELY DAMAGED DNA;BLOOD-BRAIN-BARRIER;IN-VIVO;INTRATRACHEAL INSTILLATION;AIR-POLLUTION;SURFACE-AREA;LOW-TOXICITY	View Full Record in Web of Science		2025-04-10 06:51:54	0ba056f4-25be-497b-9799-1784253858ff	Web of Science _ DR	c8b86574-9654-4740-8287-310786cdfb2e;f07fb032-2252-4776-8c0e-741fd078224d	Krystal Laing;Nela Fialova	2025-04-10 07:08:06;2025-04-15 12:47:12	Excluded;Excluded	Excluded
irrelevant	abstract		0abc4013-9448-4f5f-8be1-db9c91f25f20	Stem cell perfusion alters cardiac contractility in apolipoprotein-E mice prone to atherosclerosis: An study in the Langendorff perfusion isolated heart model	Q Zhang ;J Lin ;M Rajabi ;YJ Geng	FASEB JOURNAL				Texas Heart Inst, Houston, TX 77030 USA	2005		Meeting Abstract		View Full Record in Web of Science		2025-04-10 06:51:54	0ba056f4-25be-497b-9799-1784253858ff	Web of Science _ DR	c8b86574-9654-4740-8287-310786cdfb2e;f07fb032-2252-4776-8c0e-741fd078224d	Krystal Laing;Nela Fialova	2025-04-10 06:51:54;2025-04-21 09:55:01	Excluded;Excluded	Excluded
irrelevant	abdominal aortic aneurysm		3ddeec91-d399-4010-b392-845fd18aff69	D-series resolvins inhibit murine abdominal aortic aneurysm formation and increase M2 macrophage polarization	NH Pope ;M Salmon ;JP Davis ;A Chatterjee ;G Su ;MS Conte ;G Ailawadi ;GR Upchurch	FASEB JOURNAL		The role of resolvins in abdominal aortic aneurysm (AAA) has not been established. We hypothesized that treatment with D-series resolvins (RvD2 or RvD1) would attenuate murine AAA formation through alterations in macrophage polarization and cytokine expression. Male C57/B6 mice (n = 9 per group) 8 to 12 wk old received RvD2 (100 ng/kg/treatment), RvD1 (100 ng/kg/treatment), or vehicle only every …		[Pope, Nicolas H.; Salmon, Morgan; Davis, John P.; Su, Gang; Ailawadi, Gorav; Upchurch, Gilbert R., Jr.] Univ Virginia, Dept Surg, POB 800679, Charlottesville, VA 22908 USA; [Chatterjee, Anuran; Conte, Michael S.] Univ Calif San Francisco, Dept Surg, Div Vasc & Endovasc Surg, San Francisco, CA USA	2016	10.1096/fj.201600144RR	Article	PRORESOLVING LIPID MEDIATORS;MATRIX METALLOPROTEINASES;INFLAMMATION;RESOLUTION;ACTIVATION;RECEPTOR;HYPERPLASIA;PROTECTS;ASPIRIN;MODEL	View Full Record in Web of Science		2025-04-10 06:51:54	0ba056f4-25be-497b-9799-1784253858ff	Web of Science _ DR	c8b86574-9654-4740-8287-310786cdfb2e;f07fb032-2252-4776-8c0e-741fd078224d	Krystal Laing;Nela Fialova	2025-04-10 06:51:54;2025-04-10 06:51:54	Excluded;Excluded	Excluded
irrelevant	review		207ca28b-ca45-4b94-95ee-a9b0fc5f5b6a	Membrane dynamics, cholesterol homeostasis, and Alzheimer's disease	NB Chauhan	JOURNAL OF LIPID RESEARCH		Alzheimer's disease (AD) is characterized by the deposition of beta-amyloid (Abeta) plaques derived from the amyloidogenic processing; of a transmembrane protein called beta-amyloid precursor protein (APP). In addition to the known genetic/sporadic factors that promote the formation of Abeta, the composition and structural dynamics of the membrane are also thought to play a significant role in th…		W Side Vet Adm Med Ctr, Vet Affairs Chicago Hlth Care Syst, Res & Dev, Chicago, IL 60612 USA; Univ Illinois, Dept Neuroanesthesiol, Chicago, IL 60612 USA	2003	10.1194/jlr.R300010-JLR200	Review	AMYLOID PRECURSOR PROTEIN;COA REDUCTASE INHIBITORS;CENTRAL-NERVOUS-SYSTEM;HUMAN APOLIPOPROTEIN-E;AGED GARLIC EXTRACT;BETA-PEPTIDE DEPOSITION;BLOOD-BRAIN-BARRIER;APOE-DEFICIENT MICE;LIPID RAFTS;IN-VITRO	View Full Record in Web of Science		2025-04-10 06:51:54	0ba056f4-25be-497b-9799-1784253858ff	Web of Science _ DR	c8b86574-9654-4740-8287-310786cdfb2e;f07fb032-2252-4776-8c0e-741fd078224d	Krystal Laing;Nela Fialova	2025-04-10 06:51:54;2025-04-11 13:34:56	Excluded;Excluded	Excluded
irrelevant	review		c14eead7-0c85-4883-99a0-2d472b261731	Central nervous system: cholesterol turnover, brain development and neurodegeneration	JM Dietschy	BIOLOGICAL CHEMISTRY		The average amount of cholesterol in the whole animal equals approximately 2100 mg/kg body weight, and 15% and 23% of this sterol in the mouse and human, respectively, is found in the central nervous system. There is no detectable uptake across the blood-brain barrier of cholesterol carried in lipoproteins in the plasma, even in the newborn. However, high rates of de novo cholesterol synthesis in…		Univ Texas SW Med Sch, Dept Internal Med, Dallas, TX 75390 USA	2009	10.1515/BC.2009.035	Review	DENSITY-LIPOPROTEIN RECEPTOR;SCAVENGER RECEPTOR;STEROL-METABOLISM;MICE;HOMEOSTASIS;LIVER;PROTEIN;ABCA1;24S-HYDROXYCHOLESTEROL;24-HYDROXYLASE	View Full Record in Web of Science		2025-04-10 06:51:54	0ba056f4-25be-497b-9799-1784253858ff	Web of Science _ DR	f07fb032-2252-4776-8c0e-741fd078224d;c8b86574-9654-4740-8287-310786cdfb2e	Nela Fialova;Krystal Laing	2025-04-10 15:04:52;2025-04-14 19:13:22	Excluded;Excluded	Excluded
irrelevant	review		359b4a18-e674-4b59-91c5-84bf1c12f22e	AÎ² as a bioflocculant:: implications for the amyloid hypothesis of Alzheimer's disease	SR Robinson ;GM Bishop	NEUROBIOLOGY OF AGING		Research into Alzheimer's disease (AD) has been guided by the view that deposits of fibrillar amyloid-beta peptide (Abeta) are neurotoxic and are largely responsible for the neurodegeneration that accompanies the disease. This 'amyloid hypothesis' has claimed support from a wide range of molecular, genetic and animal studies. We critically review these observations and highlight inconsistencies b…		Monash Univ, Dept Psychol, Clayton, Vic 3800, Australia	2002	10.1016/S0197-4580(01)00342-6	Editorial Material	PROTEASE INHIBITOR DOMAIN;BLOOD-BRAIN-BARRIER;E EPSILON-4 ALLELE;CEREBROSPINAL-FLUID LEVELS;CREUTZFELDT-JAKOB-DISEASE;APOLIPOPROTEIN-E GENOTYPE;TRANSGENIC MOUSE MODELS;LONG-TERM POTENTIATION;RAT CEREBRAL-CORTEX;SEVERE HEAD-INJURY	View Full Record in Web of Science		2025-04-10 06:51:54	0ba056f4-25be-497b-9799-1784253858ff	Web of Science _ DR	f07fb032-2252-4776-8c0e-741fd078224d;c8b86574-9654-4740-8287-310786cdfb2e	Nela Fialova;Krystal Laing	2025-04-11 11:57:12;2025-04-12 23:59:04	Excluded;Excluded	Excluded
irrelevant	review		917ed073-4f99-4c17-b0b8-ff563f150585	Systemic inflammation, blood-brain barrier vulnerability and cognitive/non-cognitive symptoms in Alzheimer disease: relevance to pathogenesis and therapy	S Takeda ;N Sato ;R Morishita	FRONTIERS IN AGING NEUROSCIENCE		The incidence of dementia is increasing at an alarming rate, and has become a major public health concern. Alzheimer disease (AD) is the most common form of dementia and is characterized by progressive cognitive impairment. In addition to classical neuropathological features such as amyloid plagues and neurofibrillary tangles (NET), accumulation of activated immune cells has been documented in th…		[Takeda, Shuko; Sato, Naoyuki; Morishita, Ryuichi] Osaka Univ, Grad Sch Med, Dept Clin Gene Therapy, Suita, Osaka 5650871, Japan; [Takeda, Shuko; Sato, Naoyuki] Osaka Univ, Grad Sch Med, Dept Geriatr Med, Suita, Osaka 5650871, Japan	2014	10.3389/fnagi.2014.00171	Review	CEREBRAL AMYLOID ANGIOPATHY;SENILE PLAQUE-FORMATION;MOUSE MODEL;CHRONIC NEUROINFLAMMATION;PSYCHOLOGICAL SYMPTOMS;APOLIPOPROTEIN-E;DEMENTIA;MICE;RISK;IMMUNOTHERAPY	View Full Record in Web of Science		2025-04-10 06:51:54	0ba056f4-25be-497b-9799-1784253858ff	Web of Science _ DR	c8b86574-9654-4740-8287-310786cdfb2e;f07fb032-2252-4776-8c0e-741fd078224d	Krystal Laing;Nela Fialova	2025-04-10 06:51:54;2025-04-10 06:51:54	Excluded;Excluded	Excluded
irrelevant	Interstitial fluid drainage		1be8b3c6-fe7c-4e4b-ae2d-5737d908245b	Interstitial fluid drainage is impaired in ischemic stroke and Alzheimer's disease mouse models	M Arbel-Ornath ;E Hudry ;K Eikermann-Haerter ;S Hou ;JL Gregory ;LZ Zhao ;RA Betensky ;MP Frosch ;SM Greenberg ;BJ Bacskai	ACTA NEUROPATHOLOGICA		The interstitial fluid (ISF) drainage pathway has been hypothesized to underlie the clearance of solutes and metabolites from the brain. Previous work has implicated the perivascular spaces along arteries as the likely route for ISF clearance; however, it has never been demonstrated directly. The accumulation of amyloid beta (A beta) peptides in brain parenchyma is one of the pathological hallmar…		[Arbel-Ornath, Michal; Hudry, Eloise; Hou, Steven; Gregory, Julia L.; Zhao, Lingzhi; Frosch, Matthew P.; Greenberg, Steven M.; Bacskai, Brian J.] Massachusetts Gen Hosp, Dept Neurol, Alzheimer Res Unit, Charlestown, MA 02129 USA; [Arbel-Ornath, Michal; Hudry, Eloise; Eikermann-Haerter, Katharina; Hou, Steven; Gregory, Julia L.; Zhao, Lingzhi; Frosch, Matthew P.; Greenberg, Steven M.; Bacskai, Bri…	2013	10.1007/s00401-013-1145-2	Article	CEREBRAL AMYLOID ANGIOPATHY;CEREBROSPINAL-FLUID;APOLIPOPROTEIN-E;BETA-PEPTIDE;BRAIN;PATHWAYS;FLOW;PROGRESSION;METABOLISM;INFARCTION	View Full Record in Web of Science		2025-04-10 06:51:54	0ba056f4-25be-497b-9799-1784253858ff	Web of Science _ DR	c8b86574-9654-4740-8287-310786cdfb2e;f07fb032-2252-4776-8c0e-741fd078224d	Krystal Laing;Nela Fialova	2025-04-10 07:08:20;2025-04-11 15:38:33	Excluded;Excluded	Excluded
irrelevant	nanoparticles		b79b3ca9-a358-4a64-9575-3f312519ec64	Mechanisms of enhanced antiglioma efficacy of polysorbate 80-modified paclitaxel-loaded PLGA nanoparticles by focused ultrasound	YJ Li ;MX Wu ;NS Zhang ;CY Tang ;P Jiang ;X Liu ;F Yan ;HR Zheng	JOURNAL OF CELLULAR AND MOLECULAR MEDICINE		The presence of blood-brain barrier (BBB) greatly limits the availability of drugs and their efficacy against glioma. Focused ultrasound (FUS) can induce transient and local BBB opening for enhanced drug delivery. Here, we developed polysorbate 80-modified paclitaxel-loaded PLGA nanoparticles (PS-80-PTX-NPs, PPNP) and examined the enhanced local delivery into the brain for glioma treatment by com…		[Li, Yingjia; Wu, Manxiang] Southern Med Univ, Nanfang Hosp, Dept Med Ultrason, Guangzhou, Guangdong, Peoples R China; [Zhang, Nisi; Tang, Caiyun; Liu, Xin; Yan, Fei; Zheng, Hairong] Chinese Acad Sci, Shenzhen Inst Adv Technol, Inst Biomed & Hlth Engn, Paul C Lauterbur Res Ctr Biomed Imaging, Shenzhen, Peoples R China; [Zhang, Nisi] Peking Univ, Coll Engn, Biomed Engn Dept, Beijing, Peoples R Chi…	2018	10.1111/jcmm.13695	Article	BLOOD-BRAIN-BARRIER;CEREBROSPINAL-FLUID;TARGETED DELIVERY;APOLIPOPROTEIN-E;DRUG-DELIVERY;BREAST-CANCER;GLIOBLASTOMA;CELLS;METHOTREXATE;MICROBUBBLES	View Full Record in Web of Science		2025-04-10 06:51:54	0ba056f4-25be-497b-9799-1784253858ff	Web of Science _ DR	f07fb032-2252-4776-8c0e-741fd078224d;c8b86574-9654-4740-8287-310786cdfb2e	Nela Fialova;Krystal Laing	2025-04-10 06:51:54;2025-04-10 07:08:52	Excluded;Excluded	Excluded
irrelevant	review		bca050b6-2b01-4075-ae5f-2742d28c963f	Emerging Roles for Aberrant Astrocytic Calcium Signals in Parkinson's Disease	EA Bancroft ;R Srinivasan	FRONTIERS IN PHYSIOLOGY		Astrocytes display a plethora of spontaneous Ca2+ signals that modulate vital functions of the central nervous system (CNS). This suggests that astrocytic Ca2+ signals also contribute to pathological processes in the CNS. In this context, the molecular mechanisms by which aberrant astrocytic Ca2+ signals trigger dopaminergic neuron loss during Parkinson's disease (PD) are only beginning to emerge…		[Bancroft, Eric A.; Srinivasan, Rahul] Texas A&M Univ, Coll Med, Dept Neurosci & Expt Therapeut, College Stn, TX 77843 USA; [Srinivasan, Rahul] Texas A&M Inst Neurosci TAMIN, College Stn, TX 77843 USA	2022	10.3389/fphys.2021.812212	Review	APOLIPOPROTEIN-E;SUBSTANTIA-NIGRA;NEURONAL SYNCHRONIZATION;MICROGLIAL ACTIVATION;ALZHEIMERS-DISEASE;REACTIVE MICROGLIA;AQUAPORIN 4;MICE;EXPRESSION;NEUROINFLAMMATION	View Full Record in Web of Science		2025-04-10 06:51:54	0ba056f4-25be-497b-9799-1784253858ff	Web of Science _ DR	f07fb032-2252-4776-8c0e-741fd078224d;c8b86574-9654-4740-8287-310786cdfb2e	Nela Fialova;Krystal Laing	2025-04-10 06:51:54;2025-04-11 19:25:25	Excluded;Excluded	Excluded
irrelevant	Plasma Lipoprotein Profile		1f00853b-431b-463a-a1b6-81bbb9a3cfc0	Higher levels of kallikrein-8 in female brain may increase the risk for Alzheimer's disease	K Keyvani ;Y MÃ¼nster ;NK Kurapati ;S Rubach ;A SchÃ¶nborn ;E Kocakavuk ;M Karout ;P Hammesfahr ;YC Wang ;DM Hermann ;S Teuber-Hanselmann ;A Herring	BRAIN PATHOLOGY		Women seem to have a higher vulnerability to Alzheimer's disease (AD), but the underlying mechanisms of this sex dichotomy are not well understood. Here, we first determined the influence of sex on various aspects of Alzheimer's pathology in transgenic CRND8 mice. We demonstrate that beta-amyloid (A beta) plaque burden starts to be more severe around P180 (moderate disease stage) in female transg…		[Keyvani, Kathy; Muenster, Yvonne; Kurapati, Nirup K.; Rubach, Sebastian; Schoenborn, Andreas; Kocakavuk, Emre; Karout, Mohamed; Hammesfahr, Pia; Teuber-Hanselmann, Sarah; Herring, Arne] Univ Duisburg Essen, Inst Neuropathol, Hufelandstr 55, D-45122 Essen, Germany; [Wang, Ya-Chao; Hermann, Dirk M.] Univ Duisburg Essen, Dept Neurol, Hufelandstr 55, D-45122 Essen, Germany	2018	10.1111/bpa.12599	Article	AMYLOID-PRECURSOR-PROTEIN;TRANSGENIC MOUSE MODEL;ADHESION MOLECULE L1;APOLIPOPROTEIN-E;BETA;SEX;PATHOLOGY;ACTIVATION;NEUROPSIN;APOPTOSIS	View Full Record in Web of Science		2025-04-10 06:51:54	0ba056f4-25be-497b-9799-1784253858ff	Web of Science _ DR	c8b86574-9654-4740-8287-310786cdfb2e;f07fb032-2252-4776-8c0e-741fd078224d	Krystal Laing;Nela Fialova	2025-04-10 07:11:12;2025-04-28 10:31:13	Excluded;Excluded	Excluded
irrelevant	Chlamydia pneumoniae		7a94658f-fea1-4ecd-ac30-da3b964a9c23	Chlamydia pneumoniae infection enhances microglial activation in atherosclerotic mice	M Voorend ;AJAM van der Ven ;M Mulder ;J Lodder ;HWM Steinbusch ;CA Bruggeman	NEUROBIOLOGY OF AGING		The presence of Chlamydia pneumoniae in murine brain tissue was studied in atherosclerotic and non-atherosclerotic mice, after peritoneal injection. Furthermore, we investigated whether increased permeability of the blood brain barrier was implicated in cerebral C. pneumoniae infection and whether intra-cerebral C. pneumoniae infection leads to microglial activation. Using a polymerase chain reac…		[Voorend, M.; Lodder, J.] Univ Hosp Maastricht, Dept Neurol, CARIM, NL-6202 AZ Maastricht, Netherlands; [Bruggeman, C. A.] Univ Hosp Maastricht, Dept Med Microbiol, CARIM, NL-6202 AZ Maastricht, Netherlands; [van der Ven, A. J. A. M.] Univ Nijmegen Hosp, Dept Internal Med, Nijmegen, Netherlands	2010	10.1016/j.neurobiolaging.2008.09.022	Article	ALZHEIMERS-DISEASE;CEREBRAL-ISCHEMIA;CHLAMYDOPHILA-PNEUMONIAE;APOLIPOPROTEIN-E;INFLAMMATION;EXPRESSION;ARTERIES;PLAQUES;STROKE;RISK	View Full Record in Web of Science		2025-04-10 06:51:54	0ba056f4-25be-497b-9799-1784253858ff	Web of Science _ DR	c8b86574-9654-4740-8287-310786cdfb2e;f07fb032-2252-4776-8c0e-741fd078224d	Krystal Laing;Nela Fialova	2025-04-10 06:51:54;2025-04-28 12:08:55	Excluded;Excluded	Excluded
irrelevant	review		6a732814-cd3b-42de-ade8-9b798a365285	Exploring the role of sex differences in Alzheimer's disease pathogenesis in Down syndrome	EJ Andrews ;AC Martini ;E Head	FRONTIERS IN NEUROSCIENCE		Women are disproportionately affected by Alzheimer's disease (AD), yet little is known about sex-specific effects on the development of AD in the Down syndrome (DS) population. DS is caused by a full or partial triplication of chromosome 21, which harbors the amyloid precursor protein (APP) gene, among others. The majority of people with DS in their early- to mid-40s will accumulate sufficient am…		[Andrews, Elizabeth J.; Martini, Alessandra C.; Head, Elizabeth] Univ Calif Irvine, Dept Pathol, Irvine, CA 92697 USA; [Andrews, Elizabeth J.; Martini, Alessandra C.; Head, Elizabeth] Univ Calif Irvine, Lab Med, Irvine, CA 92697 USA; [Head, Elizabeth] Univ Calif Irvine, Inst Memory Impairments & Neurol Disorders, Irvine, CA 92697 USA	2022	10.3389/fnins.2022.954999	Review	BLOOD-BRAIN-BARRIER;FEMALE TS65DN MICE;SYNAPSE LOSS;MOLECULAR-MECHANISMS;ESTROGEN-RECEPTORS;APOLIPOPROTEIN-E;BETA;ADULTS;RISK;AGE	View Full Record in Web of Science		2025-04-10 06:51:54	0ba056f4-25be-497b-9799-1784253858ff	Web of Science _ DR	c8b86574-9654-4740-8287-310786cdfb2e;f07fb032-2252-4776-8c0e-741fd078224d	Krystal Laing;Nela Fialova	2025-04-10 06:51:54;2025-04-25 15:16:37	Excluded;Excluded	Excluded
irrelevant	review		e0b47e45-1871-474d-9850-cecf1a3ac4d5	The contribution of astrocytes to Alzheimer's disease	AM Birch	BIOCHEMICAL SOCIETY TRANSACTIONS		Astrocytes were historically classified as supporting cells; however, it is becoming increasingly clear that they actively contribute to neuronal functioning under normal and pathological conditions. As interest in the contribution of neuroinflammation to Alzheimer's disease (AD) progression has grown, manipulating glial cells has become an attractive target for future therapies. Astrocytes have …		Univ London Imperial Coll Sci Technol & Med, Div Brain Sci, London W12 0NN, England	2014	10.1042/BST20140171	Article	BLOOD-BRAIN-BARRIER;CENTRAL-NERVOUS-SYSTEM;TRANSGENIC MICE;MOUSE MODEL;APOLIPOPROTEIN-E;INFLAMMATORY PROCESSES;MOLECULAR-MECHANISMS;SYNAPTIC PLASTICITY;CELLS;PATHOLOGY	View Full Record in Web of Science		2025-04-10 06:51:54	0ba056f4-25be-497b-9799-1784253858ff	Web of Science _ DR	f07fb032-2252-4776-8c0e-741fd078224d;c8b86574-9654-4740-8287-310786cdfb2e	Nela Fialova;Krystal Laing	2025-04-10 06:51:54;2025-04-13 00:01:51	Excluded;Excluded	Excluded
irrelevant	review		9fd3c8fb-482a-459e-9f1f-020ab5d05345	A Role for Astrocytes in the Central Control of Metabolism	CX Yi ;KM Habegger ;JA Chowen ;J Stern ;MH TschÃ¶p	NEUROENDOCRINOLOGY		Over the last decades, the negative health consequences of obesity have triggered massive searches for the cause of and potential solutions for - the excessive mismatch between calorie consumption and expenditure. The concepts of malfunctioning hypothalamic neurotransmission and impaired related neuromodulatory networks in other brain regions have attracted considerable attention as they may part…		[Yi, Chun-Xia; Habegger, Kirk M.; Tschoep, Matthias H.] Univ Cincinnati, Div Endocrinol, Metab Dis Inst, Dept Med, Cincinnati, OH 45237 USA; [Stern, Javier] Med Coll Georgia, Dept Physiol, Augusta, GA 30912 USA; [Chowen, Julie A.] CIBERobn Inst Carlos III, Hosp Infantil Univ Nino Jesus, Dept Endocrinol, Madrid, Spain	2011	10.1159/000324888	Article	BLOOD-BRAIN-BARRIER;CENTRAL-NERVOUS-SYSTEM;RAT-BRAIN;APOLIPOPROTEIN-E;KETONE-BODIES;LIPOPROTEIN METABOLISM;SUCKLING RAT;NEURONS;GLUCOSE;LEPTIN	View Full Record in Web of Science		2025-04-10 06:51:54	0ba056f4-25be-497b-9799-1784253858ff	Web of Science _ DR	f07fb032-2252-4776-8c0e-741fd078224d;c8b86574-9654-4740-8287-310786cdfb2e	Nela Fialova;Krystal Laing	2025-04-10 06:51:54;2025-04-10 07:08:28	Excluded;Excluded	Excluded
irrelevant	nanoparticles		795ee26f-085b-43df-81dc-f8a992988d35	LDLR-mediated peptide-22-conjugated nanoparticles for dual-targeting therapy of brain glioma	B Zhang ;XY Sun ;H Mei ;Y Wang ;ZW Liao ;J Chen ;QZ Zhang ;Y Hu ;ZQ Pang ;XG Jiang	BIOMATERIALS		Chemotherapy for brain glioma has been of limited benefit due to the inability of drugs to penetrate the blood brain barrier (BBB) and non-selective drug accumulation in the entire brain. To obviate these limitations, dual-targeting paclitaxel-loaded nanoparticles were developed by decoration with peptide-22 (PNP-PTX), a peptide with special affinity for low-density lipoprotein receptor (LDLR), t…		[Sun, Xiyang; Wang, Yu; Liao, Ziwei; Chen, Jun; Zhang, Qizhi; Pang, Zhiqing; Jiang, Xinguo] Fudan Univ, Sch Pharm, Key Lab Smart Drug Delivery, Minist Educ, Shanghai 201203, Peoples R China; [Zhang, Bo; Mei, Heng; Hu, Yu] Huazhong Univ Sci & Technol, Inst Hematol, Union Hosp, Tongji Med Coll, Wuhan 430022, Hubei, Peoples R China	2013	10.1016/j.biomaterials.2013.08.039	Article	LOW-DENSITY-LIPOPROTEIN;CENTRAL-NERVOUS-SYSTEM;PEG-PLA NANOPARTICLES;BLOOD-BRAIN;DRUG-DELIVERY;APOLIPOPROTEIN-E;PHASE-II;RECEPTOR;PACLITAXEL;TUMOR	View Full Record in Web of Science		2025-04-10 06:51:54	0ba056f4-25be-497b-9799-1784253858ff	Web of Science _ DR	c8b86574-9654-4740-8287-310786cdfb2e;f07fb032-2252-4776-8c0e-741fd078224d	Krystal Laing;Nela Fialova	2025-04-10 06:51:54;2025-04-11 12:36:15	Excluded;Excluded	Excluded
irrelevant	review		01dfa722-2c50-438d-9b31-b5f9a4c3d52c	The interaction between dysfunction of vasculature and tauopathy in Alzheimer's disease and related dementias	CY Huang ;ZW Wei ;NX Zheng ;JS Yan ;JY Zhang ;XY Ye ;W Zhao	ALZHEIMERS & DEMENTIA		Tauopathy is one of the pathological features of Alzheimer's disease and related dementias (ADRD). At present, there have been many studies on the formation, deposition, and intercellular transmission of tau in neurons and immune cells. The vasculature is an important component of the central nervous system. This review discusses the interaction between vasculature and tau in detail from three as…		[Huang, Chuyao; Wei, Zhenwen; Zheng, Ningxiang; Yan, Jingsi; Zhang, Jiayu; Ye, Xinyi; Zhao, Wei] Guangzhou Univ Chinese Med, Sci & Technol Innovat Ctr, 12 Airport Rd, Guangzhou 510405, Guangdong, Peoples R China	2025	10.1002/alz.14618	Review	BLOOD-BRAIN-BARRIER;AMYLOID-BETA-PEPTIDE;TAU PHOSPHORYLATION;COGNITIVE IMPAIRMENT;APOLIPOPROTEIN-E;HUMAN PLATELETS;RHO-KINASE;INTERSTITIAL FLUID;PERIPHERAL MARKER;TRANSGENIC MICE	View Full Record in Web of Science		2025-04-10 06:51:54	0ba056f4-25be-497b-9799-1784253858ff	Web of Science _ DR	f07fb032-2252-4776-8c0e-741fd078224d;c8b86574-9654-4740-8287-310786cdfb2e	Nela Fialova;Krystal Laing	2025-04-10 06:51:54;2025-04-12 23:55:59	Excluded;Excluded	Excluded
irrelevant	review		3316d043-8cd1-47ca-b218-92d9de876659	Beyond cardiovascular risk: Implications of Familial hypercholesterolemia on cognition and brain function	J de Oliveira ;ELG Moreira ;AF de Bem	AGEING RESEARCH REVIEWS		Familial hypercholesterolemia (FH) is a metabolic condition caused mainly by a mutation in the low-density lipoprotein (LDL) receptor gene (LDLR), which is highly prevalent in the population. Besides being an important causative factor of cardiovascular diseases, FH has been considered an early risk factor for Alzheimer's disease. Cognitive and emotional behavioral impairments in LDL receptor kno…		[de Oliveira, Jade] Univ Fed Rio Grande do Sul, Dept Biochem, Lab Invest Metab Disorders & Neurodegenerat Dis, BR-90035003 Porto Alegre, RS, Brazil; [Moreira, Eduardo Luiz Gasnhar] Univ Fed Santa Catarina, Dept Physiol Sci, Neurosci Coworking Lab, BR-88040900 Florianopolis, SC, Brazil; [de Bem, Andreza Fabro] Univ Brasilia, Dept Physiol Sci, Lab Bioenerget & Metab, BR-70910900 Brasilia, DF, Brazi…	2024	10.1016/j.arr.2023.102149	Article	DENSITY-LIPOPROTEIN RECEPTOR;A-BETA CLEARANCE;ALZHEIMERS-DISEASE;KNOCKOUT MICE;MOUSE MODEL;ACETYLCHOLINESTERASE ACTIVITY;AMYLOID-BETA;CHOLESTEROL-METABOLISM;OXIDATIVE STRESS;APOLIPOPROTEIN-E	View Full Record in Web of Science		2025-04-10 06:51:54	0ba056f4-25be-497b-9799-1784253858ff	Web of Science _ DR	f07fb032-2252-4776-8c0e-741fd078224d;c8b86574-9654-4740-8287-310786cdfb2e	Nela Fialova;Krystal Laing	2025-04-10 06:51:54;2025-04-14 19:09:27	Excluded;Excluded	Excluded
irrelevant	review		98bc6211-bdc5-483a-bc7d-28385398204e	The Blood-Brain Barrier, Oxidative Stress, and Insulin Resistance	WA Banks ;EM Rhea	ANTIOXIDANTS		The blood-brain barrier (BBB) is a network of specialized endothelial cells that regulates substrate entry into the central nervous system (CNS). Acting as the interface between the periphery and the CNS, the BBB must be equipped to defend against oxidative stress and other free radicals generated in the periphery to protect the CNS. There are unique features of brain endothelial cells that incre…		[Banks, William A.; Rhea, Elizabeth M.] Univ Washington, Dept Med, Div Gerontol & Geriatr Med, Seattle, WA 98195 USA; [Banks, William A.; Rhea, Elizabeth M.] Vet Affairs Puget Sound Hlth Care Syst, Geriatr Res Educ & Clin Ctr, Seattle, WA 98108 USA	2021	10.3390/antiox10111695	Review	CAPILLARY ENDOTHELIAL-CELLS;RECEPTOR-RELATED PROTEIN-1;APOLIPOPROTEIN-E;HIGH GLUCOSE;ALZHEIMERS-DISEASE;DIABETIC MICE;ASCORBIC-ACID;BETA-PEPTIDE;MOUSE MODEL;PERMEABILITY	View Full Record in Web of Science		2025-04-10 06:51:54	0ba056f4-25be-497b-9799-1784253858ff	Web of Science _ DR	c8b86574-9654-4740-8287-310786cdfb2e;f07fb032-2252-4776-8c0e-741fd078224d	Krystal Laing;Nela Fialova	2025-04-10 07:11:19;2025-04-11 15:49:07	Excluded;Excluded	Excluded
irrelevant	review		0d1c20b8-bea2-4635-8218-584412315299	Blood-brain barrier and innate immunity in the pathogenesis of Alzheimer's disease	G Simic ;E Spanic ;LL Horvat ;PR Hof	MOLECULAR BIOLOGY OF NEURODEGENERATIVE DISEASES: VISIONS FOR THE FUTURE, PT A		The pathogenesis of Alzheimer's disease (AD) is only partly understood. This is the probable reason why significant efforts to treat or prevent AD have been unsuccessful. In fact, as of April 2019, there have been 2094 studies registered for AD on the clinicaltrials.gov U.S. National Library of Science web page, of which only a few are still ongoing. In AD, abnormal accumulation of amyloid and ta…		[Simic, Goran; Spanic, Ena; Horvat, Lea Langer] Univ Zagreb, Sch Med, Croatian Inst Brain Res, Dept Neurosci, Zagreb, Croatia; [Hof, Patrick R.] Icahn Sch Med Mt Sinai, Ronald M Loeb Ctr Alzheimers Dis, Friedman Brain Inst, Nash Family Dept Neurosci, New York, NY 10029 USA	2019	10.1016/bs.pmbts.2019.06.003	Review; Book Chapter	CEREBRAL AMYLOID ANGIOPATHY;NORMAL-PRESSURE HYDROCEPHALUS;BETA-PROTEIN;PYRAMIDAL NEURONS;A-BETA;TRANSGENIC MICE;COGNITIVE IMPAIRMENT;APOLIPOPROTEIN-E;NEUROFIBRILLARY TANGLES;FUNCTIONAL CONNECTIVITY	View Full Record in Web of Science		2025-04-10 06:51:54	0ba056f4-25be-497b-9799-1784253858ff	Web of Science _ DR	c8b86574-9654-4740-8287-310786cdfb2e;f07fb032-2252-4776-8c0e-741fd078224d	Krystal Laing;Nela Fialova	2025-04-10 06:51:54;2025-04-11 13:49:40	Excluded;Excluded	Excluded
irrelevant	review		79dca235-e537-411c-83d3-99956973eae5	Hereditary and Sporadic Forms of AÎ²-Cerebrovascular Amyloidosis and Relevant Transgenic Mouse Models	S Kumar-Singh	INTERNATIONAL JOURNAL OF MOLECULAR SCIENCES		Cerebral amyloid angiopathy (CAA) refers to the specific deposition of amyloid fibrils in the leptomeningeal and cerebral blood vessel walls, often causing secondary vascular degenerative changes. Although many kinds of peptides are known to be deposited as vascular amyloid, amyloid-beta (A beta)-CAA is the most common type associated with normal aging, sporadic CAA, Alzheimer's disease (AD) and …		[Kumar-Singh, Samir] Univ Antwerp VIB, Dept Mol Genet, Neurodegenerat Brain Dis Grp, Antwerpen CDE, B-2610 Antwerp, Belgium; [Kumar-Singh, Samir] Univ Antwerp, Inst Born Bunge, Neurogenet Lab, B-2020 Antwerp, Belgium	2009	10.3390/ijms10041872	Review	FAMILIAL ALZHEIMERS-DISEASE;GAMMA-SECRETASE ACTIVITY;BLOOD-BRAIN-BARRIER;CEREBRAL-HEMORRHAGE;PRECURSOR-PROTEIN;APOLIPOPROTEIN-E;EARLY-ONSET;SENILE PLAQUES;DUTCH-TYPE;IN-VITRO	View Full Record in Web of Science		2025-04-10 06:51:54	0ba056f4-25be-497b-9799-1784253858ff	Web of Science _ DR	c8b86574-9654-4740-8287-310786cdfb2e;f07fb032-2252-4776-8c0e-741fd078224d	Krystal Laing;Nela Fialova	2025-04-10 06:51:54;2025-04-16 15:24:11	Excluded;Excluded	Excluded
irrelevant	review		9f6d5b1a-6277-44d9-a3c0-e8efe63de72d	Role of ischmic blood-brain barrier on amyloid plaques development in Alzheimer's disease brain	R Pluta	CURRENT NEUROVASCULAR RESEARCH		This review demonstrated that ischemic brain injury induces chronic changes in blood-brain barrier in the gray and white matter. This insufficiency of blood-brain barrier may allow entry of uncellular blood components such as different fragments of amyloid precursor protein and Cellular blood components like leukocytes and platelets into the brain parenchyma. These blood components may have chron…		Polish Acad Sci, Med Res Ctr, Dept Neurodegenerat Disorders, Lab Ischem & Neurodegenerat Brain Res, PL-02106 Warsaw, Poland	2007	10.2174/156720207780637207	Review	FOCAL CEREBRAL-ISCHEMIA;NONSTEROIDAL ANTIINFLAMMATORY DRUGS;PRECURSOR PROTEIN ACCUMULATION;ENDOTHELIAL CELL-INTERACTIONS;RETINA CAPILLARY PERICYTES;A-BETA ANTIBODY;MOUSE MODEL;APOLIPOPROTEIN-E;TRANSGENIC MICE;CARDIAC-ARREST	View Full Record in Web of Science		2025-04-10 06:51:54	0ba056f4-25be-497b-9799-1784253858ff	Web of Science _ DR	c8b86574-9654-4740-8287-310786cdfb2e;f07fb032-2252-4776-8c0e-741fd078224d	Krystal Laing;Nela Fialova	2025-04-10 06:51:54;2025-04-11 12:39:26	Excluded;Excluded	Excluded
irrelevant	review		f801f485-834b-4f4f-ac1c-d9a71a2d60df	AÎ² immunization and anti-AÎ² antibodies: potential therapies for the prevention and treatment of Alzheimer's disease	DM Holtzman ;KR Bales ;SM Paul ;RB DeMattos	ADVANCED DRUG DELIVERY REVIEWS		Amyloid-beta (Abeta) is a normally soluble 39-43 amino peptide. Genetic and biochemical data strongly suggest that the conversion of Abeta from soluble to insoluble forms with high beta-sheet content and its buildup in the brain is a key step in the pathogenesis of Alzheimer's disease (AD) and cerebral amyloid angiopathy (CAA). Prevention and/or reversal of this process may serve as a treatment. …		Washington Univ, Sch Med, Dept Neurol, Ctr Study Nervous Syst Injury, St Louis, MO 63110 USA; Washington Univ, Sch Med, Rush Alzheimers Dis Ctr, St Louis, MO 63110 USA; Washington Univ, Sch Med, Dept Neurol, St Louis, MO 63110 USA; Lilly Res Labs, Neurosci Discovery Res, Indianapolis, IN 46285 USA	2002	10.1016/S0169-409X(02)00158-8	Review	AMYLOID PRECURSOR PROTEIN;TRANSGENIC MOUSE MODEL;BLOOD-BRAIN-BARRIER;RECEPTOR-MEDIATED TRANSPORT;CENTRAL-NERVOUS-SYSTEM;APOLIPOPROTEIN-E;NEURONAL LOSS;PEPTIDE;MICE;DEPOSITION	View Full Record in Web of Science		2025-04-10 06:51:54	0ba056f4-25be-497b-9799-1784253858ff	Web of Science _ DR	c8b86574-9654-4740-8287-310786cdfb2e;f07fb032-2252-4776-8c0e-741fd078224d	Krystal Laing;Nela Fialova	2025-04-10 06:51:54;2025-04-15 13:43:34	Excluded;Excluded	Excluded
irrelevant	amyloid clearance, book chapter		db8e1123-5674-4e37-9408-61596024211f	Key Enzymes and Proteins in Amyloid-Beta Production and Clearance	CRA Santos ;I Cardoso ;I GonÃ§alves	ALZHEIMER'S DISEASE PATHOGENESIS - CORE CONCEPTS, SHIFTING PARADIGMS AND THERAPEUTIC TARGETS				[Santos, Cecilia R. A.; Goncalves, Isabel] Univ Beira Interior, Hlth Sci Res Ctr, Covilha, Portugal; [Cardoso, Isabel] Inst Politecn Porto, Escola Super Tecnol Saude Porto, Vila Nova De Gaia, Portugal; [Cardoso, Isabel] IBMC, Mol Neurobiol Unit, Oporto, Portugal	2011		Article; Book Chapter	ANGIOTENSIN-CONVERTING ENZYME;INSULIN-DEGRADING ENZYME;ONSET ALZHEIMERS-DISEASE;BLOOD-BRAIN-BARRIER;PRECURSOR-PROTEIN;A-BETA;APOLIPOPROTEIN-E;TRANSGENIC MICE;CEREBROSPINAL-FLUID;GAMMA-SECRETASE	View Full Record in Web of Science		2025-04-10 06:51:54	0ba056f4-25be-497b-9799-1784253858ff	Web of Science _ DR	c8b86574-9654-4740-8287-310786cdfb2e;f07fb032-2252-4776-8c0e-741fd078224d	Krystal Laing;Nela Fialova	2025-04-10 06:51:54;2025-04-24 13:02:07	Excluded;Excluded	Excluded
irrelevant	review		5f348e8f-eff9-4f11-ad17-40435e4d0b3b	Roles of peripheral lipoproteins and cholesteryl ester transfer protein in the vascular contributions to cognitive impairment and dementia	T Poliakova ;CL Wellington	MOLECULAR NEURODEGENERATION		This narrative review focuses on the role of cholesteryl ester transfer protein (CETP) and peripheral lipoproteins in the vascular contributions to cognitive impairment and dementia (VCID). Humans have a peripheral lipoprotein profile where low-density lipoproteins (LDL) represent the dominant lipoprotein fraction and high-density lipoproteins (HDL) represent a minor lipoprotein fraction. Elevate…		[Poliakova, Tetiana; Wellington, Cheryl L.] Dept Pathol & Lab Med, 2215 Wesbrook Mall, Vancouver, BC V6T 1Z3, Canada; [Poliakova, Tetiana; Wellington, Cheryl L.] Univ British Columbia, Djavad Mowafagian Ctr Brain Hlth, Vancouver, BC, Canada; [Wellington, Cheryl L.] Int Collaborat Repair Discoveries, Vancouver, BC, Canada; [Wellington, Cheryl L.] Univ British Columbia, Sch Biomed Engn, Vancouver, …	2023	10.1186/s13024-023-00671-y	Review	HIGH-DENSITY-LIPOPROTEIN;CEREBRAL AMYLOID ANGIOPATHY;ALZHEIMERS-DISEASE RISK;CORONARY-HEART-DISEASE;APOLIPOPROTEIN-E;SERUM-CHOLESTEROL;CETP GENE;CARDIOVASCULAR-DISEASE;INCIDENT DEMENTIA;HDL-CHOLESTEROL	View Full Record in Web of Science		2025-04-10 06:51:54	0ba056f4-25be-497b-9799-1784253858ff	Web of Science _ DR	c8b86574-9654-4740-8287-310786cdfb2e;f07fb032-2252-4776-8c0e-741fd078224d	Krystal Laing;Nela Fialova	2025-04-14 21:05:32;2025-04-25 10:20:31	Excluded;Excluded	Excluded
irrelevant	review		7b8701ac-3499-4afb-b3f1-f24bc83b28e1	Clearance of Amyloid-Î² Peptide Across the Blood-Brain Barrier: Implication for Therapies in Alzheimer's Disease	R Deane ;RD Bell ;A Sagare ;BV Zlokovic	CNS & NEUROLOGICAL DISORDERS-DRUG TARGETS		The main receptors for amyloid-beta peptide (A beta) transport across the blood-brain barrier (BBB) from brain to blood and blood to brain are low-density lipoprotein receptor related protein-1 (LRP1) and receptor for advanced glycation end products (RAGE), respectively. In normal human plasma a soluble form of LRP1 (sLRP1) is a major endogenous brain A beta 'sinker' that sequesters some 70 to 90…		[Deane, R.; Bell, R. D.; Sagare, A.; Zlokovic, B. V.] Univ Rochester, Ctr Neurodegenerat & Vasc Brain Disorders, Med Ctr, Rochester, NY 14642 USA	2009	10.2174/187152709787601867	Review	RECEPTOR-RELATED PROTEIN;CENTRAL-NERVOUS-SYSTEM;NEONATAL FC-RECEPTOR;APOLIPOPROTEIN-E RECEPTOR;IN-VITRO MODEL;A-BETA;MOUSE MODEL;CEREBROSPINAL-FLUID;SQUIRREL-MONKEY;TRANSGENIC MICE	View Full Record in Web of Science		2025-04-10 06:51:54	0ba056f4-25be-497b-9799-1784253858ff	Web of Science _ DR	c8b86574-9654-4740-8287-310786cdfb2e;f07fb032-2252-4776-8c0e-741fd078224d	Krystal Laing;Nela Fialova	2025-04-14 21:01:12;2025-04-17 09:25:35	Excluded;Excluded	Excluded
irrelevant	review		d983cbad-1941-440b-910b-126b5681742c	Alzheimer Disease and Cellular Mechanisms of Memory Storage	YI Arshavsky	JOURNAL OF NEUROPATHOLOGY AND EXPERIMENTAL NEUROLOGY		Most ongoing efforts to combat Alzheimer disease (AD) are focused on treating its clinical symptoms, but the neuropathologic changes underlying AD appear decades earlier and become essentially irreversible by the time the disease reaches its clinical stages. This necessitates treating AD at preclinical stages, which requires a better understanding of the primary mechanisms leading to AD pathology…		Univ Calif San Diego, BioCircuits Inst, La Jolla, CA 92093 USA	2014	10.1097/NEN.0000000000000043	Review	BLOOD-BRAIN-BARRIER;CENTRAL-NERVOUS-SYSTEM;CEREBRAL AMYLOID ANGIOPATHY;LONG-TERM-MEMORY;TEMPORAL-LOBE EPILEPSY;APOLIPOPROTEIN-E;DNA METHYLATION;SYNAPTIC PLASTICITY;TRANSGENIC MICE;PRECURSOR PROTEIN	View Full Record in Web of Science		2025-04-10 06:51:54	0ba056f4-25be-497b-9799-1784253858ff	Web of Science _ DR	f07fb032-2252-4776-8c0e-741fd078224d;c8b86574-9654-4740-8287-310786cdfb2e	Nela Fialova;Krystal Laing	2025-04-10 06:51:54;2025-04-14 20:19:39	Excluded;Excluded	Excluded
irrelevant	review		6ca13fc5-ab5f-411e-a740-1ca80d9d3825	Pathological role of hypoxia in Alzheimer's disease	X Zhang ;WD Le	EXPERIMENTAL NEUROLOGY		The majority cases of Alzheimer's disease (AD) are sporadic late-onset form not being linked to APP and PSI gene mutations. It is believed that the environmental risk factors play an important role in the onset and development of AD. Patients suffering from cerebral ischemia and stroke in which hypoxic conditions occur are much more susceptible to AD. Increasing evidence suggests that hypoxia fac…		[Zhang, Xin; Le, Weidong] Jiao Tong Univ, Sch Med, Ruijin Hosp, Inst Neurol, Shanghai 200025, Peoples R China; [Le, Weidong] Chinese Acad Sci, Shanghai Inst Biol Sci, Shanghai 200025, Peoples R China; [Le, Weidong] Shanghai Jiao Tong Univ, Sch Med, Inst Hlth Sci, Shanghai 200025, Peoples R China; [Le, Weidong] Baylor Coll Med, Dept Neurol, Houston, TX 77030 USA	2010	10.1016/j.expneurol.2009.07.033	Review	AMYLOID-BETA-PEPTIDE;BLOOD-BRAIN-BARRIER;APP TRANSGENIC MICE;CEREBRAL-ISCHEMIA;PRECURSOR PROTEIN;OXIDATIVE STRESS;APOLIPOPROTEIN-E;NEUROBLASTOMA-CELLS;GENE-EXPRESSION;RAT-BRAIN	View Full Record in Web of Science		2025-04-10 06:51:54	0ba056f4-25be-497b-9799-1784253858ff	Web of Science _ DR	c8b86574-9654-4740-8287-310786cdfb2e;f07fb032-2252-4776-8c0e-741fd078224d	Krystal Laing;Nela Fialova	2025-04-14 19:50:45;2025-04-21 14:40:29	Excluded;Excluded	Excluded
irrelevant	book chapter		08d5b6fe-5f59-4a6e-9707-92e967c40619	Role of Nanotechnology in the Diagnosis and Treatment of Alzheimer's Disease	KM Jaruszewski ;RS Omtri ;KK Kandimalla	CURRENT ADVANCES IN THE MEDICAL APPLICATION OF NANOTECHNOLOGY		Nanotechnology has immense potential to revolutionize the treatment and diagnosis of neurodegenerative diseases such as the Alzheimer's disease (AD). AD is characterized by parenchymal amyloid plaques; intraneuronal tangles; substantial neuronal loss in the cortex and hippocampus; and significant cognitive decline. Treatment in the early stages of the disease is critical to halt or even reverse t…		[Jaruszewski, Kristen M.; Omtri, Rajesh S.; Kandimalla, Karunya K.] Florida A&M Univ, Div Basic Pharmaceut Sci, Tallahassee, FL 32307 USA	2012		Article; Book Chapter	BLOOD-BRAIN-BARRIER;CEREBRAL AMYLOID ANGIOPATHY;A-BETA PEPTIDE;PITTSBURGH COMPOUND-B;IN-VIVO;APOLIPOPROTEIN-E;TRANSGENIC MICE;PRECURSOR PROTEIN;DRUG-DELIVERY;RNA INTERFERENCE	View Full Record in Web of Science		2025-04-10 06:51:54	0ba056f4-25be-497b-9799-1784253858ff	Web of Science _ DR	c8b86574-9654-4740-8287-310786cdfb2e;f07fb032-2252-4776-8c0e-741fd078224d	Krystal Laing;Nela Fialova	2025-04-10 06:51:54;2025-04-25 12:42:24	Excluded;Excluded	Excluded
irrelevant	review		59bf00ef-a7b2-4f18-be1c-90ed7d971a25	Models of cerebral amyloid angiopathy-related intracerebral hemorrhage	S Vargas-George ;KR Dave	BRAIN HEMORRHAGES		Cerebral amyloid angiopathy (CAA) is a cerebrovascular disease with vascular amyloid-O deposits and is commonly observed among the elderly. Often associated with Alzheimer's disease, CAA is among the leading causes of intracerebral hemorrhage (ICH) and age-related cognitive decline. Several research studies have tried to understand the mechanisms underlying CAA, but further use of in vivo models …		[Vargas-George, Sebastian; Dave, Kunjan R.] Univ Miami, Miller Sch Med, Peritz Scheinberg Cerebral Vasc Dis Res Labs, Miami, FL 33136 USA; [Vargas-George, Sebastian; Dave, Kunjan R.] Univ Miami, Miller Sch Med, Dept Neurol, Miami, FL 33136 USA; [Dave, Kunjan R.] Univ Miami, Miller Sch Med, Neurosci Program, Miami, FL 33136 USA; [Dave, Kunjan R.] Univ Miami, Miller Sch Med, Dept Neurol D4 5, 1420 …	2022	10.1016/j.hest.2022.05.001	Review	HIGH-DENSITY-LIPOPROTEIN;TRANSGENIC MOUSE MODEL;GLYCATION END-PRODUCTS;BLOOD-BRAIN-BARRIER;ALZHEIMERS-DISEASE;A-BETA;PRECURSOR PROTEIN;APOLIPOPROTEIN-E;EARLY-ONSET;ENDOTHELIAL DYSFUNCTION	View Full Record in Web of Science		2025-04-10 06:51:54	0ba056f4-25be-497b-9799-1784253858ff	Web of Science _ DR	c8b86574-9654-4740-8287-310786cdfb2e;f07fb032-2252-4776-8c0e-741fd078224d	Krystal Laing;Nela Fialova	2025-04-10 06:51:54;2025-04-25 09:00:57	Excluded;Excluded	Excluded
irrelevant	review		31215b71-2ff9-479c-8b79-3d61d9ea9a44	miRNAs and Stem Cells as Promising Diagnostic and Therapeutic Targets for Alzheimer's Disease	EM Elzayat ;SA Shahien ;AA El-Sherif ;M Hosney	JOURNAL OF ALZHEIMERS DISEASE		Alzheimer's disease (AD) is a cumulative progressive neurodegenerative disease characterized mainly by impairment in cognitive functions accompanied by memory loss, disturbance in behavior and personality, and difficulties in learning. Although the main causes of AD pathogenesis are not fully understood yet, amyloid-beta peptides and tau proteins are supposed to be responsible for AD onset and pa…		[Elzayat, Emad M.; Hosney, Mohamed] Cairo Univ, Zool Dept, Fac Sci, Giza, Egypt; [Shahien, Sherif A.] Helwan Univ, Biotechnol Bimol Chem Program, Fac Sci, Cairo, Egypt; [El-Sherif, Ahmed A.] Cairo Univ, Dept Chem, Fac Sci, Giza, Egypt	2023	10.3233/JAD-221298	Review	TEMPORAL-LOBE ATROPHY;SPINAL-CORD-INJURY;A-BETA DEPOSITION;AMYLOID-BETA;INDUCED PLURIPOTENT;APOLIPOPROTEIN-E;COGNITIVE FUNCTION;MOUSE MODEL;PLASMA 24S-HYDROXYCHOLESTEROL;SYNAPTIC PLASTICITY	View Full Record in Web of Science		2025-04-10 06:51:54	0ba056f4-25be-497b-9799-1784253858ff	Web of Science _ DR	c8b86574-9654-4740-8287-310786cdfb2e;f07fb032-2252-4776-8c0e-741fd078224d	Krystal Laing;Nela Fialova	2025-04-10 06:51:54;2025-04-24 13:52:41	Excluded;Excluded	Excluded
irrelevant	review		6e31d262-4c5f-4647-92ec-7df5eb1b111b	Sink Hypothesis and Therapeutic Strategies for Attenuating AÎ² Levels	Y Zhang ;DHS Lee	NEUROSCIENTIST		Amyloid beta (A beta) plaque, comprised mainly by A beta peptides, is an important pathology of Alzheimer's brains. Major efforts have been devoted to targeting this neurotoxic A beta peptide for discovering disease-modifying treatments for Alzheimer's disease. Inasmuch as A beta is found in both the brain and the periphery, it is hypothesized that there is some form of equilibrium for the A beta…		[Zhang, Yan] Peking Univ, Coll Life Sci, Neurobiol Lab, Beijing 100871, Peoples R China; [Zhang, Yan] Peking Univ, Coll Life Sci, State Key Lab Biomembrane & Membrane Biotechnol, Beijing 100871, Peoples R China; [Lee, Daniel H. S.] GlaxoSmithKline R&D, Translat Med, Shanghai 20001, Peoples R China	2011	10.1177/1073858410381532	Article	BLOOD-BRAIN-BARRIER;CENTRAL-NERVOUS-SYSTEM;SPORADIC ALZHEIMERS-DISEASE;INTRACELLULAR AMYLOID-BETA;RECEPTOR-RELATED PROTEIN-1;CEREBROSPINAL-FLUID TAU;TRANSGENIC MICE;PRECURSOR PROTEIN;APOLIPOPROTEIN-E;NOGO RECEPTOR	View Full Record in Web of Science		2025-04-10 06:51:54	0ba056f4-25be-497b-9799-1784253858ff	Web of Science _ DR	f07fb032-2252-4776-8c0e-741fd078224d;c8b86574-9654-4740-8287-310786cdfb2e	Nela Fialova;Krystal Laing	2025-04-10 06:51:54;2025-04-13 01:28:29	Excluded;Excluded	Excluded
irrelevant	review		f7dc1361-735d-4a25-9bcc-a9ab2792b7bd	Growth factor therapy in atherosclerotic disease-friend or foe	IE Hoefer ;L Timmers ;JJ Piek	CURRENT PHARMACEUTICAL DESIGN		Stimulation of neovascularization (angiogenesis, arteriogenesis) has emerged as a promising new strategy to treat patients with coronary disease. These strategies aim to improve cardiac function by ensuring myocardial perfusion and to reduce the risk of myocardial infarction. While angiogenesis describes a de-novo formation of small caliber capillary vessels, arteriogenesis leads to the outgrowth…		Univ Utrecht, Med Ctr, Dept Expt Cardiol, NL-3584 CX Utrecht, Netherlands; AMC Amsterdam, Dept Cardiol, Amsterdam, Netherlands	2007	10.2174/138161207780831257	Review	E-DEFICIENT MICE;HUMAN CORONARY-ARTERIES;FACTOR GENE-TRANSFER;LEUKOCYTE-INDUCED ANGIOGENESIS;VASCULAR-PERMEABILITY FACTOR;COLONY-STIMULATING FACTOR;APOLIPOPROTEIN-E;VASA VASORUM;TGF-BETA;INTIMAL HYPERPLASIA	View Full Record in Web of Science		2025-04-10 06:51:54	0ba056f4-25be-497b-9799-1784253858ff	Web of Science _ DR	c8b86574-9654-4740-8287-310786cdfb2e;f07fb032-2252-4776-8c0e-741fd078224d	Krystal Laing;Nela Fialova	2025-04-14 21:46:13;2025-04-15 14:42:30	Excluded;Excluded	Excluded
irrelevant	review		b90b8ad9-254e-4fa9-847d-dff2f8e2dcc5	New therapeutic approaches for Alzheimer's disease and cerebral amyloid angiopathy	S Saito ;M Ihara	FRONTIERS IN AGING NEUROSCIENCE		Accumulating evidence has shown a strong relationship between Alzheimer's disease (AD), cerebral amyloid angiopathy (CAA), and cerebrovascular disease. Cognitive impairment in AD patients can result from cortical microinfarcts associated with CAA, as well as the synaptic and neuronal disturbances caused by cerebral accumulations of beta-amyloid (A beta) and tau proteins. The pathophysiology of AD…		[Saito, Satoshi] Natl Cerebral & Cardiovasc Ctr, Dept Regenerat Med & Tissue Engn, Suita, Osaka 5658565, Japan; [Ihara, Masafumi] Natl Cerebral & Cardiovasc Ctr, Dept Neurol, Suita, Osaka 5658565, Japan	2014	10.3389/fnagi.2014.00290	Review	RECEPTOR-RELATED PROTEIN;BLOOD-BRAIN-BARRIER;INTERSTITIAL FLUID DRAINAGE;INSULIN-DEGRADING ENZYME;VASCULAR RISK-FACTORS;DEEP CERVICAL LYMPH;BETA-PEPTIDE;APOLIPOPROTEIN-E;A-BETA;COGNITIVE IMPAIRMENT	View Full Record in Web of Science		2025-04-10 06:51:54	0ba056f4-25be-497b-9799-1784253858ff	Web of Science _ DR	c8b86574-9654-4740-8287-310786cdfb2e;f07fb032-2252-4776-8c0e-741fd078224d	Krystal Laing;Nela Fialova	2025-04-14 18:37:19;2025-04-21 11:56:23	Excluded;Excluded	Excluded
irrelevant	abdominal aortic aneurysm		234ef5ae-faad-4736-91b3-a9b05f33edba	Treatment with simvastatin suppresses the development of experimental abdominal aortic aneurysms in normal and hypercholesterolemic mice	EF Steinmetz ;C Buckley ;ML Shames ;TL Ennis ;SJ Vanvickle-Chavez ;DL Mao ;LA Goeddel ;CJ Hawkins ;RW Thompson	ANNALS OF SURGERY		Objective: To determine if treatment with hydroxymethylglutaryl-coenzyme A reductase inhibitors (statins) can influence the development of experimental abdominal aortic aneurysms (AAAs). Summary Background Data: AAAs are associated with atherosclerosis, chronic inflammation, and matrix metalloproteinase (MMP)-mediated connective tissue destruction. Because statins exert anti inflammatory activiti…		Washington Univ, Sch Med, Dept Surg, Vasc Surg Sect, St Louis, MO 63110 USA; Washington Univ, Sch Med, Dept Radiol, St Louis, MO 63110 USA; Washington Univ, Sch Med, Dept Cell Biol & Physiol, St Louis, MO 63110 USA	2005	10.1097/01.sla.0000150258.36236.e0	Article	HMG-COA REDUCTASE;VASCULAR SMOOTH-MUSCLE;AVERAGE CHOLESTEROL LEVELS;APOLIPOPROTEIN-E-DEFICIENT;CORONARY-HEART-DISEASE;NITRIC-OXIDE SYNTHASE;CELL-PROLIFERATION;IN-VITRO;EXPERIMENTAL ATHEROSCLEROSIS;RECEPTOR EXPRESSION	View Full Record in Web of Science		2025-04-10 06:51:54	0ba056f4-25be-497b-9799-1784253858ff	Web of Science _ DR	c8b86574-9654-4740-8287-310786cdfb2e;f07fb032-2252-4776-8c0e-741fd078224d	Krystal Laing;Nela Fialova	2025-04-10 06:51:54;2025-04-15 14:26:40	Excluded;Excluded	Excluded
irrelevant	review		c1bfd70c-3658-4cf9-9cca-f84fe6928026	Why Alzheimer's Disease Starts with a Memory Impairment: Neurophysiological Insight	YI Arshavsky	JOURNAL OF ALZHEIMERS DISEASE		Alzheimer's disease is a neurodegenerative disease whose sole initial symptom is memory impairment. However, the mechanisms which make the neurons involved in learning and memory particularly vulnerable to the formation of amyloid plaques and neurofibrillary tangles remain completely unknown. Here, I propose a hypothesis that may resolve this puzzle. A growing body of evidence suggests that memor…		Univ Calif San Diego, BioCircuits Inst, La Jolla, CA 92093 USA	2010	10.3233/JAD-2009-1339	Review	BLOOD-BRAIN-BARRIER;CENTRAL-NERVOUS-SYSTEM;LONG-TERM-MEMORY;CEREBRAL AMYLOID ANGIOPATHY;TEMPORAL-LOBE ATROPHY;END-JOINING PROTEINS;A-BETA;SYNAPTIC PLASTICITY;APOLIPOPROTEIN-E;TRANSGENIC MICE	View Full Record in Web of Science		2025-04-10 06:51:54	0ba056f4-25be-497b-9799-1784253858ff	Web of Science _ DR	f07fb032-2252-4776-8c0e-741fd078224d;c8b86574-9654-4740-8287-310786cdfb2e	Nela Fialova;Krystal Laing	2025-04-10 06:51:54;2025-04-14 19:50:18	Excluded;Excluded	Excluded
irrelevant	antidiabetic agents		a13d675a-8ded-4352-9f1a-335c29e29a42	New insights toward molecular and nanotechnological approaches to antidiabetic agents for Alzheimer's disease	SP Pradhan ;PK Sahu ;A Behera	MOLECULAR AND CELLULAR BIOCHEMISTRY		Alzheimer's disease (AD) is a chronic neurodegenerative disorder affecting a major class of silver citizens. The disorder shares a mutual relationship on account of its cellular and molecular pathophysiology with type-II diabetes mellitus (DM). Chronic DM increases the risk for AD. Emerging evidence recommended that resistance in insulin production develops cognitive dysfunction, which generally …		[Pradhan, Sweta Priyadarshini; Sahu, Pratap Kumar; Behera, Anindita] Siksha O Anusandhan Deemed be Univ, Sch Pharmaceut Sci, Campus 2, Bhubaneswar, Odisha, India	2023	10.1007/s11010-023-04696-1	Article	BLOOD-BRAIN-BARRIER;DIPEPTIDYL PEPTIDASE-4 INHIBITOR;MILD COGNITIVE IMPAIRMENT;INSULIN-DEGRADING ENZYME;BETA-AMYLOID OLIGOMER;INDUCED DIABETIC MICE;OXIDATIVE STRESS;A-BETA;APOLIPOPROTEIN-E;MOUSE MODEL	View Full Record in Web of Science		2025-04-10 06:51:54	0ba056f4-25be-497b-9799-1784253858ff	Web of Science _ DR	c8b86574-9654-4740-8287-310786cdfb2e;f07fb032-2252-4776-8c0e-741fd078224d	Krystal Laing;Nela Fialova	2025-04-11 18:44:52;2025-04-17 09:41:56	Excluded;Excluded	Excluded
irrelevant	review		8cbd3e99-2388-4038-bd55-934bbf0dd9bd	The Role of Neuronal Insulin/Insulin-Like Growth Factor-1 Signaling for the Pathogenesis of Alzheimer's Disease: Possible Therapeutic Implications	J Zemva ;M Schubert	CNS & NEUROLOGICAL DISORDERS-DRUG TARGETS		Recent data suggest that brains of patients with Alzheimer's disease (AD) are insulin and insulin-like growth factor-1 (IGF-1) resistant. So far, there have been two different approaches to investigate possible therapeutic implications of modulating cerebral insulin/IGF-1 signaling (IIS) in AD. One approach is peripheral or intranasal administration of insulin or IGF-1. Intranasal and peripheral …		[Zemva, Johanna; Schubert, Markus] Univ Cologne, Ctr Endocrinol Diabet & Prevent Med CEDP, CMMC, D-50931 Cologne, Germany; [Schubert, Markus] SCIVIAS Hosp St Josef, D-65385 Rudesheim Am Rhein, Germany; [Schubert, Markus] Univ Cologne, Cluster Excellence Cellular Stress Responses Agin, D-50931 Cologne, Germany	2014	10.2174/18715273113126660141	Article	BLOOD-BRAIN-BARRIER;INSULIN-RECEPTOR SUBSTRATE-1;CENTRAL-NERVOUS-SYSTEM;AMYLOID-BETA-PROTEIN;NITRIC-OXIDE SYNTHASE;FORKHEAD TRANSCRIPTION FACTORS;APOLIPOPROTEIN-E GENOTYPE;TYROSINE KINASE-ACTIVITY;ATOMIC-FORCE MICROSCOPY;TRANSGENIC MOUSE MODEL	View Full Record in Web of Science		2025-04-10 06:51:54	0ba056f4-25be-497b-9799-1784253858ff	Web of Science _ DR	f07fb032-2252-4776-8c0e-741fd078224d;c8b86574-9654-4740-8287-310786cdfb2e	Nela Fialova;Krystal Laing	2025-04-10 06:51:54;2025-04-14 20:24:36	Excluded;Excluded	Excluded
irrelevant	review		825365d8-e449-4bc7-b83f-7c14214fab68	Animal models of cerebral beta-amyloid angiopathy	LC Walker	BRAIN RESEARCH REVIEWS		Cerebral amyloid angiopathy (CAA) is a significant risk factor for hemorrhagic stroke in the elderly, and occurs as a sporadic disorder, as a frequent component of Alzheimer's disease, and in several rare, hereditary conditions. The most common type of amyloid found in the vasculature of the brain is beta-amyloid (A beta), the same peptide that occurs in senile plaques. A paucity of animal models…			1997	10.1016/S0165-0173(97)00017-9	Review	BLOOD-BRAIN-BARRIER;ALZHEIMERS-DISEASE BRAIN;SMOOTH-MUSCLE CELLS;NEUROFIBRILLARY TANGLE FORMATION;APOLIPOPROTEIN-E EPSILON-4;PRECURSOR PROTEIN GENE;AGED NONHUMAN-PRIMATES;SENILE PLAQUES;DUTCH TYPE;CYSTATIN-C	View Full Record in Web of Science		2025-04-10 06:51:54	0ba056f4-25be-497b-9799-1784253858ff	Web of Science _ DR	f07fb032-2252-4776-8c0e-741fd078224d;c8b86574-9654-4740-8287-310786cdfb2e	Nela Fialova;Krystal Laing	2025-04-10 06:51:54;2025-04-14 20:43:44	Excluded;Excluded	Excluded
irrelevant	editorial		94750291-e387-47f8-ad5f-1c5b007abfed	Contribution of cerebral amyloid angiopathy to Alzheimer's disease	S Love	JOURNAL OF NEUROLOGY NEUROSURGERY AND PSYCHIATRY				Frenchay Hosp, Dept Neuropathol, Inst Clin Neurosci, Bristol BS16 1LE, Avon, England	2004		Editorial Material	WHITE-MATTER LESIONS;APOLIPOPROTEIN-E GENOTYPE;MAGNETIC-RESONANCE SPECTROSCOPY;FLUID DRAINAGE PATHWAYS;COTTON WOOL PLAQUES;BLOOD-BRAIN-BARRIER;E EPSILON-4 ALLELE;SPASTIC PARAPARESIS;TRANSGENIC MICE;A-BETA	View Full Record in Web of Science		2025-04-10 06:51:54	0ba056f4-25be-497b-9799-1784253858ff	Web of Science _ DR	f07fb032-2252-4776-8c0e-741fd078224d;c8b86574-9654-4740-8287-310786cdfb2e	Nela Fialova;Krystal Laing	2025-04-10 06:51:54;2025-04-10 07:09:37	Excluded;Excluded	Excluded
irrelevant	review		ec767775-ffc8-421a-8aec-b6fb86bddb3b	Clearance of cerebral AÎ² in Alzheimer's disease: reassessing the role of microglia and monocytes	L Zuroff ;D Daley ;KL Black ;M Koronyo-Hamaoui	CELLULAR AND MOLECULAR LIFE SCIENCES		Deficiency in cerebral amyloid beta-protein (A beta) clearance is implicated in the pathogenesis of the common late-onset forms of Alzheimer's disease (AD). Accumulation of misfolded A beta in the brain is believed to be a net result of imbalance between its production and removal. This in turn may trigger neuroinflammation, progressive synaptic loss, and ultimately cognitive decline. Clearance o…		[Zuroff, Leah; Daley, David; Black, Keith L.; Koronyo-Hamaoui, Maya] Cedars Sinai Med Ctr, Maxine Dunitz Neurosurg Inst, Dept Neurosurg, 127 S San Vicente,AHSP A8115, Los Angeles, CA 90048 USA; [Zuroff, Leah] Univ Penn, Perelman Sch Med, Philadelphia, PA 19104 USA; [Koronyo-Hamaoui, Maya] Cedars Sinai Med Ctr, Dept Biomed Sci, Los Angeles, CA 90048 USA	2017	10.1007/s00018-017-2463-7	Review	AMYLOID-PRECURSOR-PROTEIN;BLOOD-BRAIN-BARRIER;ANGIOTENSIN-CONVERTING ENZYME;CENTRAL-NERVOUS-SYSTEM;INSULIN-DEGRADING ENZYME;GENOME-WIDE ASSOCIATION;TRANSGENIC MOUSE MODEL;MACROPHAGE SCAVENGER RECEPTOR;APOLIPOPROTEIN-E GENOTYPE;NECROSIS-FACTOR-ALPHA	View Full Record in Web of Science		2025-04-10 06:51:54	0ba056f4-25be-497b-9799-1784253858ff	Web of Science _ DR	c8b86574-9654-4740-8287-310786cdfb2e;f07fb032-2252-4776-8c0e-741fd078224d	Krystal Laing;Nela Fialova	2025-04-10 06:51:54;2025-04-11 12:29:34	Excluded;Excluded	Excluded
irrelevant	review		200c1ac2-2c0e-43a3-8ed9-4f05e3a092d0	Lipoprotein receptors - an evolutionarily ancient multifunctional receptor family	M Dieckmann ;MF Dietrich ;J Herz	BIOLOGICAL CHEMISTRY		The evolutionarily ancient low-density lipoprotein (LDL) receptor gene family represents a class of widely expressed cell surface receptors. Since the dawn of the first primitive multicellular organisms, several structurally and functionally distinct families of lipoprotein receptors have evolved. In accordance with the now obsolete 'one-gene-one-function' hypothesis, these cell surface receptors…		[Dieckmann, Marco; Dietrich, Martin Frederik; Herz, Joachim] Univ Texas SW Med Ctr Dallas, Dept Mol Genet, Dallas, TX 75390 USA; [Dieckmann, Marco] Johannes Gutenberg Univ Mainz, Univ Med Ctr, Inst Pathobiochem, D-55099 Mainz, Germany	2010	10.1515/BC.2010.129	Review	LOW-DENSITY-LIPOPROTEIN;VERY-LOW-DENSITY;APOLIPOPROTEIN-E RECEPTOR-2;AMYLOID-BETA-PEPTIDE;PROTEIN ALPHA-2-MACROGLOBULIN RECEPTOR;GROWTH-FACTOR-RECEPTOR;KNOCKOUT MICE LACKING;BLOOD-BRAIN-BARRIER;REELIN SIGNALING PATHWAY;GRANULE CELL DISPERSION	View Full Record in Web of Science		2025-04-10 06:51:54	0ba056f4-25be-497b-9799-1784253858ff	Web of Science _ DR	c8b86574-9654-4740-8287-310786cdfb2e;f07fb032-2252-4776-8c0e-741fd078224d	Krystal Laing;Nela Fialova	2025-04-11 19:18:28;2025-04-28 12:11:59	Excluded;Excluded	Excluded
irrelevant	review		eb277745-1098-4b69-93be-9655847dbbcf	Neurovascular function in Alzheimer's disease patients and experimental models	N Nicolakakis ;E Hamel	JOURNAL OF CEREBRAL BLOOD FLOW AND METABOLISM		The ability of the brain to locally augment glucose delivery and blood flow during neuronal activation, termed neurometabolic and neurovascular coupling, respectively, is compromised in Alzheimer's disease (AD). Since perfusion deficits may hasten clinical deterioration and have been correlated with negative treatment outcome, strategies to improve the cerebral circulation should form an integral…		[Nicolakakis, Nektaria; Hamel, Edith] McGill Univ, Montreal Neurol Inst, Lab Cerebrovasc Res, Montreal, PQ H3A 2B4, Canada	2011	10.1038/jcbfm.2011.43	Review	MILD COGNITIVE IMPAIRMENT;AMYLOID PRECURSOR PROTEIN;TRANSGENIC MOUSE MODEL;CEREBRAL-BLOOD-FLOW;CEREBROVASCULAR ENDOTHELIAL DYSFUNCTION;A-BETA;OXIDATIVE STRESS;TRANSFORMING GROWTH-FACTOR-BETA-1;VASCULAR DEMENTIA;APOLIPOPROTEIN-E	View Full Record in Web of Science		2025-04-10 06:51:54	0ba056f4-25be-497b-9799-1784253858ff	Web of Science _ DR	c8b86574-9654-4740-8287-310786cdfb2e;f07fb032-2252-4776-8c0e-741fd078224d	Krystal Laing;Nela Fialova	2025-04-14 21:36:49;2025-04-15 12:15:35	Excluded;Excluded	Excluded
irrelevant	review		cfae7410-b9d4-4525-a067-5296d5ac8610	Investigating the Interplay between Cardiovascular and Neurodegenerative Disease	JP Cousineau ;AM Dawe ;M Alpaugh	BIOLOGY-BASEL		Simple Summary Traditionally, models of neurodegenerative diseases focus on changes within the central nervous system. However, growing evidence indicates there are prominent interactions between the cardiovascular system and neurodegenerative diseases. In this review, we discuss cardiovascular impairments in models of neurodegeneration, neurological impairments in models of cardiovascular diseas…		[Cousineau, Jason Patrick; Dawe, Aimee Maria; Alpaugh, Melanie] Univ Guelph, Dept Mol & Cellular Biol, Guelph, ON N1G 2W1, Canada	2024	10.3390/biology13100764	Review	TRANSGENIC MOUSE MODEL;BLOOD-BRAIN-BARRIER;AMYOTROPHIC-LATERAL-SCLEROSIS;HIGH-SALT DIET;HIGH-FAT DIET;RENIN-ANGIOTENSIN SYSTEM;RECEPTOR-KNOCKOUT MICE;CEREBRAL AMYLOID ANGIOPATHY;ACUTE MYOCARDIAL-INFARCTION;APOLIPOPROTEIN E-DEFICIENT	View Full Record in Web of Science		2025-04-10 06:51:54	0ba056f4-25be-497b-9799-1784253858ff	Web of Science _ DR	f07fb032-2252-4776-8c0e-741fd078224d;c8b86574-9654-4740-8287-310786cdfb2e	Nela Fialova;Krystal Laing	2025-04-10 06:51:54;2025-04-10 07:09:35	Excluded;Excluded	Excluded
irrelevant	review		ce5bf04b-f293-4778-a7d1-6dc0cdfc942e	Blood-brain barrier alterations in ageing and dementia	BO Popescu ;EC Toescu ;LM Popescu ;O Bajenaru ;DF Muresanu ;M Schultzberg ;N Bogdanovic	JOURNAL OF THE NEUROLOGICAL SCIENCES		The current pathogenic scenarios of different types of dementia are based on a number of common mechanisms of neurodegeneration, such as accumulation of abnormal proteins (within or outside cells), mitochondrial dysfunction and oxidative stress, calcium homeostasis dysregulation, early synaptic disconnection and late apoptotic cell death. Ageing itself is associated with mild cognitive deteriorat…		[Popescu, Bogdan O.; Popescu, Laurentiu M.] Victor Babes Natl Inst Pathol, Mol Med Lab, Bucharest 050096, Romania; [Popescu, Bogdan O.; Bajenaru, Ovidiu] Carol Davila Univ Med & Pharm, Univ Hosp Bucharest, Dept Neurol, Bucharest 050098, Romania; [Toescu, Emil C.] Univ Birmingham, Sch Med, Div Med Sci, Dept Physiol, Birmingham B15 2TT, W Midlands, England; [Muresanu, Dafin F.] Iuliu Hatieganu Univ…	2009	10.1016/j.jns.2009.02.321	Article; Proceedings Paper	SENESCENCE-ACCELERATED MICE;CENTRAL-NERVOUS-SYSTEM;HIGH CHOLESTEROL DIET;AMYLOID-BETA-PEPTIDE;PROTEIN-KINASE-C;APOLIPOPROTEIN-E KNOCKOUT;INDUCED DIABETIC-RATS;WHITE-MATTER LESIONS;AGE-RELATED-CHANGES;FACTOR-KAPPA-B	View Full Record in Web of Science		2025-04-10 06:51:54	0ba056f4-25be-497b-9799-1784253858ff	Web of Science _ DR	c8b86574-9654-4740-8287-310786cdfb2e;f07fb032-2252-4776-8c0e-741fd078224d	Krystal Laing;Nela Fialova	2025-04-10 06:51:54;2025-04-15 10:22:21	Excluded;Excluded	Excluded
irrelevant	drug targets		c9a545cd-0337-4400-83ef-98717c856035	Mitochondrion-Specific Antioxidants as Drug Treatments for Alzheimer Disease	HH Palacios ;BB Yendluri ;K Parvathaneni ;VB Shadlinski ;ME Obrenovich ;J Leszek ;D Gokhman ;K Gasiorowski ;V Bragin ;G Aliev	CNS & NEUROLOGICAL DISORDERS-DRUG TARGETS		Age-related dementias such as Alzheimer disease (AD) have been linked to vascular disorders like hypertension, diabetes and atherosclerosis. These risk factors cause ischemia, inflammation, oxidative damage and consequently reperfusion, which is largely due to reactive oxygen species (ROS) that are believed to induce mitochondrial damage. At higher concentrations, ROS can cause cell injury and de…		[Aliev, Gjumrakch] Clark Atlanta Univ, Dept Hlth Sci & Healthcare Adm, Sch Hlth Sci & Healthcare Adm, Atlanta, GA 30360 USA; [Palacios, Hector H.; Yendluri, Bharat B.; Parvathaneni, Kalpana] Univ Texas San Antonio, Dept Biol, Coll Sci, San Antonio, TX 78249 USA; [Shadlinski, Vagif B.] Azerbaijan Med Univ, Dept Human Anat, Baku, Azerbaijan; [Obrenovich, Mark E.] Cleveland State Univ, Dept Chem, Cl…	2011		Article	ACETYL-L-CARNITINE;AMYLOID-PRECURSOR-PROTEIN;ALPHA-LIPOIC-ACID;CHROMOSOME TRANSGENIC MICE;NITRIC-OXIDE SYNTHASE;THORACIC AORTIC ENDOTHELIUM;BLOOD-BRAIN-BARRIER;OXIDATIVE STRESS;APOLIPOPROTEIN-E;OLD RATS	View Full Record in Web of Science		2025-04-10 06:51:54	0ba056f4-25be-497b-9799-1784253858ff	Web of Science _ DR	c8b86574-9654-4740-8287-310786cdfb2e;f07fb032-2252-4776-8c0e-741fd078224d	Krystal Laing;Nela Fialova	2025-04-10 07:10:26;2025-04-10 14:42:14	Excluded;Excluded	Excluded
[truncated: 1,208 more rows]

## Sheet: Key
Annotation Key
Exclusion options
irrelevant
duplicates
wrong animal model
wrong study design
wrong intervention
wrong population
wrong outcome
